# Supplementary material for: Proteomic analyses of smear-positive/negative tuberculosis patients uncover differential antigen-presenting cell activation and lipid metabolism
Source: Front Cell Infect Microbiol. 2023 Oct 16;13:1240516. doi: 10.3389/fcimb.2023.1240516 (PMC10613889; doi:10.3389/fcimb.2023.1240516)
Supplement: Supplementary file 5 [file Table_1.xlsx]

## Sheet: Sheet1
Table S1. Clinical characteristics for individuals of three groups.
		Total (n=100)	Smear-positive (n=27)	Smear-negative (n=37)	Control (n=37)	P-value
Sex, n(%)						0.088
	Male	52 (52.0)	18 (66.7)	20 (54.1)	14 (38.9)
	Female	48 (48.0)	9 (33.3)	17 (45.9)	22 (61.1)
Age (years), Median (IQR)		53.50 (35.00 - 67.25)	51.00 (32.50 - 71.00)	60.00 (49.00 - 71.00)	43.50 (34.00 - 59.25)	0.041
BMI (kg/m2), Mean (SD)		23.19 (4.44)	20.22 (3.95)	22.82 (3.93)	25.33 (4.13)	<0.001
Treatment, n(%)						0.836
	Patients with new cases of TB	41 (70.7)	14 (66.7)	27 (73.0)	-
	Patients with previously treated	17 (29.3)	7 (33.3)	10 (27.0)	-
The P-values refer to the comparison between smear-positive patients, smear-negative patients, and control individuals using Pearson chi-squared test, Mann-Whitney rank test, or unpaired t-test, as appropriate. The statistically significant P-values are bolded.
