# Supplementary material for: Proteomic analyses of smear-positive/negative tuberculosis patients uncover differential antigen-presenting cell activation and lipid metabolism
Source: Front Cell Infect Microbiol. 2023 Oct 16;13:1240516. doi: 10.3389/fcimb.2023.1240516 (PMC10613889; doi:10.3389/fcimb.2023.1240516)
Supplement: Supplementary file 6 [file Table_2.xlsx]

## Sheet: Additional Table 1
Additional Table 1. List of protein quantification and differential analysis.
Accession	Description	average Ctrl	average SNPT	average SPPT	SNPT/Ctrl	t test p value	SPPT/Ctrl	t test p value	SPPT/SNPT	t test p value
P02776	Platelet factor 4 OS=Homo sapiens OX=9606 GN=PF4 PE=1 SV=2 - [PLF4_HUMAN]	0.725719	1.12663	1.22988	1.55243	0.041555	1.6947	0.00218173	1.09164	0.477792
A0A024CIM4	Carboxylic ester hydrolase OS=Homo sapiens OX=9606 PE=3 SV=1 - [A0A024CIM4_HUMAN]	1.23776	0.98132	0.817174	0.792819	0.0271641	0.660205	0.00123289	0.83273	0.0447989
H7C0N0	Inter-alpha-trypsin inhibitor heavy chain H1 (Fragment) OS=Homo sapiens OX=9606 GN=ITIH1 PE=1 SV=1 - [H7C0N0_HUMAN]	1.1509	1.14139	0.741056	0.99174	0.932639	0.643895	0.00877357	0.649257	0.00334096
M0R2W8	N-acetylmuramoyl-L-alanine amidase (Fragment) OS=Homo sapiens OX=9606 GN=PGLYRP2 PE=1 SV=2 - [M0R2W8_HUMAN]	1.21323	1.02993	0.810425	0.848917	0.0990949	0.667988	0.0031182	0.786871	0.0433433
D6REY1	Chitotriosidase-1 OS=Homo sapiens OX=9606 GN=CHIT1 PE=1 SV=1 - [D6REY1_HUMAN]	0.737162	1.33617	0.947926	1.81259	0.00268338	1.28591	0.234883	0.709433	0.0471471
Q9H5Q8	cDNA: FLJ23161 fis, clone LNG09730 OS=Homo sapiens OX=9606 PE=2 SV=1 - [Q9H5Q8_HUMAN]	1.00791	1.26995	0.766756	1.25999	0.187498	0.76074	0.186829	0.603767	0.0329245
B7Z7M2	cDNA FLJ51564, highly similar to Pregnancy zone protein OS=Homo sapiens OX=9606 PE=2 SV=1 - [B7Z7M2_HUMAN]	1.04482	1.21347	0.862747	1.16142	0.373925	0.825741	0.336029	0.710977	0.0488631
B4E1C2	Kininogen 1, isoform CRA_b OS=Homo sapiens OX=9606 GN=KNG1 PE=2 SV=1 - [B4E1C2_HUMAN]	1.0686	1.081	0.890438	1.0116	0.866817	0.833275	0.110186	0.823719	0.0381598
B4DE84	cDNA FLJ55955, highly similar to HECT domain and RCC1-like domain-containing protein 2 OS=Homo sapiens OX=9606 PE=2 SV=1 - [B4DE84_HUMAN]	1.17988	1.02444	0.823358	0.868254	0.390209	0.697832	0.107208	0.803719	0.0429255
V9H0D6	Complement C4A3 (Fragment) OS=Homo sapiens OX=9606 GN=C4A PE=4 SV=1 - [V9H0D6_HUMAN]	0.881337	0.974109	1.21067	1.10526	0.544387	1.37367	0.0709772	1.24284	0.0236122
P30046	D-dopachrome decarboxylase OS=Homo sapiens OX=9606 GN=DDT PE=1 SV=3 - [DOPD_HUMAN]	1.02	0.899521	1.12331	0.881882	0.0604448	1.10128	0.114365	1.24879	0.0291034
B2RBZ5	cDNA, FLJ95778, highly similar to Homo sapiens serpin peptidase inhibitor, clade A (alpha-1 antiproteinase, antitrypsin), member 10 (SERPINA10), mRNA OS=Homo sapiens OX=9606 PE=2 SV=1 - [B2RBZ5_HUMAN]	1.01454	0.893619	1.15823	0.880808	0.425866	1.14163	0.327062	1.29611	0.0113189
E5RIF9	Carbonic anhydrase 1 (Fragment) OS=Homo sapiens OX=9606 GN=CA1 PE=1 SV=1 - [E5RIF9_HUMAN]	1.03222	0.821459	1.21486	0.795816	0.0714703	1.17694	0.126712	1.4789	0.024471
B2R9V7	Superoxide dismutase [Cu-Zn] OS=Homo sapiens OX=9606 PE=2 SV=1 - [B2R9V7_HUMAN]	1.10787	0.861682	1.06056	0.777782	0.0796561	0.957292	0.680367	1.2308	0.0279546
S6B294	IgG L chain OS=Homo sapiens OX=9606 PE=2 SV=1 - [S6B294_HUMAN]	1.08632	0.837671	1.14328	0.771106	0.243022	1.05242	0.775732	1.36483	0.0334207
P43652	Afamin OS=Homo sapiens OX=9606 GN=AFM PE=1 SV=1 - [AFAM_HUMAN]	1.2294	0.97745	0.819585	0.795061	0.000745253	0.666654	0.000548161	0.838494	0.0209827
P02765	Alpha-2-HS-glycoprotein OS=Homo sapiens OX=9606 GN=AHSG PE=1 SV=1 - [FETUA_HUMAN]	1.21796	0.953065	0.844312	0.782508	0.0214336	0.693217	0.00966838	0.885891	0.0400556
B2RAN2	cDNA, FLJ95014, highly similar to Homo sapiens vanin 1 (VNN1), mRNA OS=Homo sapiens OX=9606 PE=2 SV=1 - [B2RAN2_HUMAN]	1.30083	0.927216	0.800244	0.712789	0.00603189	0.61518	0.0018241	0.863061	0.0120053
P14174	Macrophage migration inhibitory factor OS=Homo sapiens OX=9606 GN=MIF PE=1 SV=4 - [MIF_HUMAN]	1.21764	0.844764	0.977016	0.693773	3.20035e-05	0.802387	0.00108344	1.15656	0.0099289
O75882	Attractin OS=Homo sapiens OX=9606 GN=ATRN PE=1 SV=2 - [ATRN_HUMAN]	1.10934	1.00756	0.907094	0.908246	0.000748869	0.817685	1.59168e-05	0.90029	0.000261868
B4E1C4	cDNA FLJ51179, highly similar to Vitamin K-dependent protein C (EC 3.4.21.69) OS=Homo sapiens OX=9606 PE=2 SV=1 - [B4E1C4_HUMAN]	1.1216	1.01787	0.894947	0.907519	0.00836596	0.79792	0.002245	0.879232	0.0117356
P03952	Plasma kallikrein OS=Homo sapiens OX=9606 GN=KLKB1 PE=1 SV=1 - [KLKB1_HUMAN]	1.14811	1.02121	0.862798	0.889476	0.0366271	0.751497	0.000883145	0.844876	0.0113659
P49908	Selenoprotein P OS=Homo sapiens OX=9606 GN=SELENOP PE=1 SV=3 - [SEPP1_HUMAN]	1.1388	1.01262	0.868518	0.8892	0.0396472	0.762661	0.00355708	0.857694	0.0104919
E3UN46	Insulin-like growth factor II transcript variant 3 isoform 1 (Fragment) OS=Homo sapiens OX=9606 GN=IGF2 PE=2 SV=1 - [E3UN46_HUMAN]	1.14456	1.01495	0.86752	0.886756	0.0198801	0.757948	0.00169443	0.854743	0.0311796
D6RGX8	Leukocyte cell-derived chemotaxin-2 OS=Homo sapiens OX=9606 GN=LECT2 PE=1 SV=1 - [D6RGX8_HUMAN]	1.11661	1.05384	0.880225	0.943788	0.407801	0.788301	0.0391354	0.835252	0.0255301
P08697	Alpha-2-antiplasmin OS=Homo sapiens OX=9606 GN=SERPINF2 PE=1 SV=3 - [A2AP_HUMAN]	1.11035	1.03477	0.909378	0.931934	0.157517	0.819	0.00910537	0.878817	0.0345976
Q76LX8	A disintegrin and metalloproteinase with thrombospondin motifs 13 OS=Homo sapiens OX=9606 GN=ADAMTS13 PE=1 SV=1 - [ATS13_HUMAN]	1.11322	1.01111	0.926322	0.908274	0.149781	0.832113	0.0252248	0.916148	0.0256056
B4DZM1	cDNA FLJ58310, highly similar to Homo sapiens trinucleotide repeat containing 15 (TNRC15), mRNA OS=Homo sapiens OX=9606 PE=2 SV=1 - [B4DZM1_HUMAN]	1.16157	1.02157	0.854321	0.879469	0.0532016	0.735487	0.00266252	0.836285	0.0282268
P24593	Insulin-like growth factor-binding protein 5 OS=Homo sapiens OX=9606 GN=IGFBP5 PE=1 SV=1 - [IBP5_HUMAN]	1.16644	0.970802	0.90368	0.832279	0.024301	0.774735	0.00146954	0.930859	0.254475
B4DN75	cDNA FLJ60724, highly similar to Cartilage oligomeric matrix protein OS=Homo sapiens OX=9606 PE=2 SV=1 - [B4DN75_HUMAN]	1.16085	0.964954	0.921704	0.831248	0.0287972	0.793991	0.00426364	0.955179	0.548614
Q96PD5	N-acetylmuramoyl-L-alanine amidase OS=Homo sapiens OX=9606 GN=PGLYRP2 PE=1 SV=1 - [PGRP2_HUMAN]	1.19163	0.980195	0.842502	0.822566	0.0181787	0.707016	0.00761982	0.859524	0.0511012
Q16627	C-C motif chemokine 14 OS=Homo sapiens OX=9606 GN=CCL14 PE=1 SV=1 - [CCL14_HUMAN]	1.17999	0.969109	0.889044	0.821283	0.0170704	0.753431	0.00109182	0.917383	0.157387
B0AZL7	cDNA, FLJ79457, highly similar to Insulin-like growth factor-binding proteincomplex acid labile chain OS=Homo sapiens OX=9606 PE=2 SV=1 - [B0AZL7_HUMAN]	1.16773	0.954705	0.895407	0.817576	0.0116916	0.766796	0.00176796	0.937889	0.255652
P80108	Phosphatidylinositol-glycan-specific phospholipase D OS=Homo sapiens OX=9606 GN=GPLD1 PE=1 SV=3 - [PHLD_HUMAN]	1.18886	0.965059	0.87088	0.811753	0.0131308	0.732535	0.00896298	0.902411	0.142607
P10599	Thioredoxin OS=Homo sapiens OX=9606 GN=TXN PE=1 SV=3 - [THIO_HUMAN]	1.16336	0.940477	0.937057	0.808416	0.00902373	0.805477	0.0126581	0.996364	0.941014
A6XND0	Insulin-like growth factor-binding protein 3 OS=Homo sapiens OX=9606 GN=IGFBP3 PE=1 SV=1 - [A6XND0_HUMAN]	1.19426	0.959779	0.885616	0.803658	0.0153595	0.741558	0.00357118	0.922729	0.141513
P27169	Serum paraoxonase/arylesterase 1 OS=Homo sapiens OX=9606 GN=PON1 PE=1 SV=3 - [PON1_HUMAN]	1.21273	0.973379	0.843702	0.802637	0.0459501	0.695706	0.0183923	0.866776	0.154775
Q59GR5	Phosphoglycerate mutase (Fragment) OS=Homo sapiens OX=9606 PE=2 SV=1 - [Q59GR5_HUMAN]	1.16201	0.929861	0.928988	0.800216	0.0361076	0.799465	0.0222534	0.999062	0.988125
A8K6K4	cDNA FLJ77565, highly similar to Homo sapiens interleukin 1 receptor accessory protein (IL1RAP), transcript variant 1, mRNA OS=Homo sapiens OX=9606 PE=2 SV=1 - [A8K6K4_HUMAN]	1.18416	0.943176	0.911417	0.796494	0.0280455	0.769675	0.0498682	0.966329	0.678194
B2R582	cDNA, FLJ92374, highly similar to Homo sapiens C-type lectin domain family 3, member B (CLEC3B), mRNA OS=Homo sapiens OX=9606 PE=2 SV=1 - [B2R582_HUMAN]	1.23697	0.978947	0.806858	0.791407	0.0105648	0.652285	0.00920109	0.82421	0.128404
Q8WUW7	Pyruvate kinase (Fragment) OS=Homo sapiens OX=9606 GN=PKM2 PE=2 SV=2 - [Q8WUW7_HUMAN]	1.18702	0.918477	0.932235	0.77377	0.0308155	0.78536	0.00572188	1.01498	0.863038
B2R815	cDNA, FLJ93695, highly similar to Homo sapiens serpin peptidase inhibitor, clade A (alpha-1 antiproteinase, antitrypsin), member 4 (SERPINA4), mRNA OS=Homo sapiens OX=9606 PE=2 SV=1 - [B2R815_HUMAN]	1.19597	0.91851	0.895928	0.768003	0.01136	0.749121	0.0188799	0.975414	0.672384
P00558	Phosphoglycerate kinase 1 OS=Homo sapiens OX=9606 GN=PGK1 PE=1 SV=3 - [PGK1_HUMAN]	1.1787	0.901231	0.941964	0.764597	0.00505749	0.799154	0.00431066	1.0452	0.27863
P04040	Catalase OS=Homo sapiens OX=9606 GN=CAT PE=1 SV=3 - [CATA_HUMAN]	1.17565	0.888274	0.94807	0.755561	0.00632375	0.806423	0.0252284	1.06732	0.268638
Q9Y5Y7	Lymphatic vessel endothelial hyaluronic acid receptor 1 OS=Homo sapiens OX=9606 GN=LYVE1 PE=1 SV=2 - [LYVE1_HUMAN]	1.23038	0.929282	0.892196	0.75528	0.00988065	0.725138	0.00909517	0.960092	0.389421
Q9NSY8	Uncharacterized protein DKFZp586F0824 (Fragment) OS=Homo sapiens OX=9606 GN=DKFZp586F0824 PE=2 SV=1 - [Q9NSY8_HUMAN]	1.2129	0.914396	0.903875	0.753895	0.0296929	0.745221	0.0144508	0.988494	0.875266
Q6UXB8	Peptidase inhibitor 16 OS=Homo sapiens OX=9606 GN=PI16 PE=1 SV=1 - [PI16_HUMAN]	1.26151	0.950341	0.816239	0.753336	0.0332349	0.647033	0.00587241	0.85889	0.167815
B7Z556	cDNA FLJ56822, highly similar to Alpha-2-HS-glycoprotein OS=Homo sapiens OX=9606 PE=2 SV=1 - [B7Z556_HUMAN]	1.2406	0.93132	0.846936	0.750704	0.0193211	0.682685	0.013946	0.909393	0.198477
Q5VY30	Retinol-binding protein OS=Homo sapiens OX=9606 GN=RBP4 PE=1 SV=2 - [Q5VY30_HUMAN]	1.26174	0.947077	0.823764	0.750615	0.0019889	0.652882	0.0027122	0.869796	0.0866297
P54289	Voltage-dependent calcium channel subunit alpha-2/delta-1 OS=Homo sapiens OX=9606 GN=CACNA2D1 PE=1 SV=3 - [CA2D1_HUMAN]	1.22098	0.915468	0.885216	0.749781	0.00533108	0.725004	0.0260751	0.966955	0.742905
Q17RQ9	NTPase KAP family P-loop domain-containing protein 1 OS=Homo sapiens OX=9606 GN=NKPD1 PE=2 SV=1 - [NKPD1_HUMAN]	1.23089	0.905917	0.900558	0.735988	0.00551663	0.731633	0.0135511	0.994084	0.942074
A0A1B0GTV0	Methyl-CpG-binding protein 2 (Fragment) OS=Homo sapiens OX=9606 GN=MECP2 PE=1 SV=1 - [A0A1B0GTV0_HUMAN]	1.2559	0.916981	0.872564	0.730137	0.00279237	0.694771	0.0228385	0.951562	0.704844
R4GN98	Protein S100 (Fragment) OS=Homo sapiens OX=9606 GN=S100A6 PE=1 SV=1 - [R4GN98_HUMAN]	1.25734	0.911279	0.812482	0.724764	0.00606586	0.646189	0.000975743	0.891585	0.0743129
P06727	Apolipoprotein A-IV OS=Homo sapiens OX=9606 GN=APOA4 PE=1 SV=3 - [APOA4_HUMAN]	1.27296	0.900211	0.830924	0.707181	0.00758064	0.652751	0.0197217	0.923032	0.499179
P06396	Gelsolin OS=Homo sapiens OX=9606 GN=GSN PE=1 SV=1 - [GELS_HUMAN]	1.33002	0.913364	0.774604	0.686728	0.00153007	0.582399	0.00134952	0.848078	0.147786
B4DM82	Peptidyl-prolyl cis-trans isomerase OS=Homo sapiens OX=9606 PE=2 SV=1 - [B4DM82_HUMAN]	1.26693	0.843863	0.899934	0.666071	0.0185178	0.71033	0.0334071	1.06645	0.262235
P30043	Flavin reductase (NADPH) OS=Homo sapiens OX=9606 GN=BLVRB PE=1 SV=3 - [BLVRB_HUMAN]	1.25245	0.820758	0.927326	0.655322	0.0142792	0.74041	0.0169402	1.12984	0.297492
P05452	Tetranectin OS=Homo sapiens OX=9606 GN=CLEC3B PE=1 SV=3 - [TETN_HUMAN]	1.32137	0.858971	0.846921	0.650063	0.00446093	0.640944	0.0116724	0.985971	0.878633
P00568	Adenylate kinase isoenzyme 1 OS=Homo sapiens OX=9606 GN=AK1 PE=1 SV=3 - [KAD1_HUMAN]	1.32437	0.860115	0.835177	0.649451	0.000736437	0.630621	0.000834801	0.971006	0.606559
A0A0K0K1L1	Epididymis secretory protein Li 282 OS=Homo sapiens OX=9606 GN=HEL-S-282 PE=2 SV=1 - [A0A0K0K1L1_HUMAN]	1.3181	0.825896	0.876106	0.62658	0.00436067	0.664673	0.0101073	1.06079	0.336935
B2R6V9	cDNA, FLJ93141, highly similar to Homo sapiens coagulation factor XIII, A1 polypeptide (F13A1), mRNA OS=Homo sapiens OX=9606 PE=2 SV=1 - [B2R6V9_HUMAN]	1.29762	0.808818	0.89495	0.623311	0.00421025	0.689688	0.00238122	1.10649	0.281227
E7EQB2	Lactotransferrin (Fragment) OS=Homo sapiens OX=9606 GN=LTF PE=1 SV=1 - [E7EQB2_HUMAN]	1.32446	0.804505	0.850002	0.60742	0.00411538	0.641772	0.0072821	1.05655	0.299785
P26447	Protein S100-A4 OS=Homo sapiens OX=9606 GN=S100A4 PE=1 SV=1 - [S10A4_HUMAN]	1.3812	0.790712	0.842648	0.572483	0.00400508	0.610085	0.00694886	1.06568	0.303138
P02647	Apolipoprotein A-I OS=Homo sapiens OX=9606 GN=APOA1 PE=1 SV=1 - [APOA1_HUMAN]	1.52103	0.824769	0.677703	0.542243	0.0402664	0.445555	0.00681574	0.821689	0.500861
P00915	Carbonic anhydrase 1 OS=Homo sapiens OX=9606 GN=CA1 PE=1 SV=2 - [CAH1_HUMAN]	1.43077	0.747926	0.801813	0.522742	0.0020463	0.560405	0.00664467	1.07205	0.516675
B4DF70	cDNA FLJ60461, highly similar to Peroxiredoxin-2 (EC 1.11.1.15) OS=Homo sapiens OX=9606 PE=2 SV=1 - [B4DF70_HUMAN]	1.48178	0.76084	0.761433	0.513464	0.00123565	0.513864	0.00207954	1.00078	0.992298
Q53H26	Transferrin variant (Fragment) OS=Homo sapiens OX=9606 PE=2 SV=1 - [Q53H26_HUMAN]	1.71575	0.620012	0.623945	0.361364	0.00679527	0.363656	0.00503167	1.00634	0.972741
Q6MZL2	Uncharacterized protein DKFZp686M0562 (Fragment) OS=Homo sapiens OX=9606 GN=DKFZp686M0562 PE=2 SV=1 - [Q6MZL2_HUMAN]	1.12486	0.970833	0.928305	0.863067	0.0290446	0.82526	0.0128008	0.956194	0.162043
O75144	ICOS ligand OS=Homo sapiens OX=9606 GN=ICOSLG PE=1 SV=2 - [ICOSL_HUMAN]	1.13948	0.956843	0.938728	0.83972	0.0170044	0.823822	0.0304586	0.981067	0.74966
P02790	Hemopexin OS=Homo sapiens OX=9606 GN=HPX PE=1 SV=2 - [HEMO_HUMAN]	1.1105	1.02501	0.89713	0.923021	0.127118	0.807865	0.0356087	0.87524	0.0807745
A0A0U2N547	Mast/stem cell growth factor receptor OS=Homo sapiens OX=9606 GN=KIT PE=2 SV=1 - [A0A0U2N547_HUMAN]	1.13894	1.02312	0.85543	0.89831	0.122141	0.751076	0.0309173	0.836099	0.09541
P36955	Pigment epithelium-derived factor OS=Homo sapiens OX=9606 GN=SERPINF1 PE=1 SV=4 - [PEDF_HUMAN]	1.11493	0.999916	0.914169	0.896844	0.0836238	0.819936	0.0487396	0.914246	0.219781
Q6Y1H2	Very-long-chain (3R)-3-hydroxyacyl-CoA dehydratase 2 OS=Homo sapiens OX=9606 GN=HACD2 PE=1 SV=1 - [HACD2_HUMAN]	1.15221	1.02226	0.866073	0.887219	0.128833	0.751662	0.00175034	0.847211	0.0524486
A2RTY6	Inter-alpha (Globulin) inhibitor H2 OS=Homo sapiens OX=9606 GN=ITIH2 PE=2 SV=1 - [A2RTY6_HUMAN]	1.1245	0.995659	0.896142	0.885424	0.0964391	0.796925	0.03045	0.900049	0.0872518
F6KPG5	Albumin (Fragment) OS=Homo sapiens OX=9606 PE=2 SV=1 - [F6KPG5_HUMAN]	1.2558	1.09533	0.667996	0.872211	0.677547	0.531928	0.0457106	0.609861	0.272979
B7Z539	cDNA FLJ56954, highly similar to Inter-alpha-trypsin inhibitor heavy chain H1 OS=Homo sapiens OX=9606 PE=2 SV=1 - [B7Z539_HUMAN]	1.13667	0.989596	0.90513	0.870608	0.0658538	0.796298	0.0300456	0.914646	0.20896
Q9P1C5	PRO2769 OS=Homo sapiens OX=9606 PE=2 SV=1 - [Q9P1C5_HUMAN]	1.16391	1.01184	0.860563	0.86935	0.0892657	0.739372	0.0203271	0.850489	0.122518
P55290	Cadherin-13 OS=Homo sapiens OX=9606 GN=CDH13 PE=1 SV=1 - [CAD13_HUMAN]	1.13429	0.980177	0.909966	0.864132	0.0815729	0.802233	0.0280651	0.928369	0.247543
F5H2R5	Rho GDP-dissociation inhibitor 2 (Fragment) OS=Homo sapiens OX=9606 GN=ARHGDIB PE=1 SV=1 - [F5H2R5_HUMAN]	1.14405	0.982783	0.909772	0.859035	0.251226	0.795217	0.0271367	0.925709	0.53845
B4DN21	cDNA FLJ53365, highly similar to Homo sapiens fibronectin 1 (FN1), transcript variant 4, mRNA OS=Homo sapiens OX=9606 PE=2 SV=1 - [B4DN21_HUMAN]	1.14533	0.974899	0.900782	0.851192	0.278403	0.78648	0.0226761	0.923975	0.606291
B7Z6Y5	cDNA FLJ58696, highly similar to Endoglin OS=Homo sapiens OX=9606 PE=2 SV=1 - [B7Z6Y5_HUMAN]	1.1562	0.98269	0.898857	0.849928	0.189741	0.77742	0.0341763	0.91469	0.37234
Q99592	Zinc finger and BTB domain-containing protein 18 OS=Homo sapiens OX=9606 GN=ZBTB18 PE=1 SV=1 - [ZBT18_HUMAN]	1.21724	1.02842	0.785975	0.84488	0.490856	0.645703	0.00675302	0.764254	0.361772
Q16610	Extracellular matrix protein 1 OS=Homo sapiens OX=9606 GN=ECM1 PE=1 SV=2 - [ECM1_HUMAN]	1.15378	0.963689	0.922841	0.835245	0.0647936	0.799841	0.0022537	0.957613	0.606543
A9Z1X1	cDNA FLJ51182, highly similar to 6-phosphogluconate dehydrogenase, decarboxylating (EC 1.1.1.44) OS=Homo sapiens OX=9606 PE=2 SV=2 - [A9Z1X1_HUMAN]	1.1534	0.947921	0.935072	0.821849	0.105379	0.810709	0.0204695	0.986445	0.912596
P27918	Properdin OS=Homo sapiens OX=9606 GN=CFP PE=1 SV=2 - [PROP_HUMAN]	1.18224	0.96291	0.889768	0.814479	0.158583	0.752612	0.0401393	0.924041	0.638014
Q8NC59	cDNA FLJ32620 fis, clone STOMA2000386, highly similar to TBC1 domain family member 1 OS=Homo sapiens OX=9606 PE=2 SV=1 - [Q8NC59_HUMAN]	1.1928	0.969407	0.864571	0.812716	0.0637771	0.724825	0.0271788	0.891856	0.0845345
Q9NZD4	Alpha-hemoglobin-stabilizing protein OS=Homo sapiens OX=9606 GN=AHSP PE=1 SV=1 - [AHSP_HUMAN]	1.21996	0.968942	0.839956	0.794242	0.0706838	0.688512	0.0427001	0.86688	0.255695
B2R8I2	cDNA, FLJ93914, highly similar to Homo sapiens histidine-rich glycoprotein (HRG), mRNA OS=Homo sapiens OX=9606 PE=2 SV=1 - [B2R8I2_HUMAN]	1.25952	0.965817	0.781808	0.766812	0.0833833	0.620718	0.0154232	0.809478	0.0864379
Q9NTU7	Cerebellin-4 OS=Homo sapiens OX=9606 GN=CBLN4 PE=1 SV=1 - [CBLN4_HUMAN]	1.23853	0.940581	0.850786	0.759431	0.067825	0.68693	0.0233928	0.904532	0.431544
H0YFS1	Phospholipid-transporting ATPase IK (Fragment) OS=Homo sapiens OX=9606 GN=ATP8B3 PE=4 SV=1 - [H0YFS1_HUMAN]	1.27835	0.958286	0.815219	0.749626	0.513315	0.637711	0.0397601	0.850706	0.774617
F8WBR5	Calmodulin-2 OS=Homo sapiens OX=9606 GN=CALM2 PE=1 SV=1 - [F8WBR5_HUMAN]	1.30064	0.930374	0.827433	0.715321	0.0948373	0.636174	0.0470667	0.889355	0.0864062
A0A024R462	Fibronectin 1, isoform CRA_n OS=Homo sapiens OX=9606 GN=FN1 PE=4 SV=1 - [A0A024R462_HUMAN]	1.23028	0.877967	0.911247	0.713635	0.067144	0.740685	0.00243963	1.03791	0.823161
Q8NDA2	Hemicentin-2 OS=Homo sapiens OX=9606 GN=HMCN2 PE=2 SV=3 - [HMCN2_HUMAN]	1.27496	0.832689	0.843659	0.653112	0.0679969	0.661716	0.0430444	1.01317	0.932735
K7ELP7	Keratin, type I cytoskeletal 17 (Fragment) OS=Homo sapiens OX=9606 GN=KRT17 PE=1 SV=1 - [K7ELP7_HUMAN]	1.44734	0.93316	0.654437	0.644742	0.45336	0.452166	0.0291019	0.701313	0.691934
P02741	C-reactive protein OS=Homo sapiens OX=9606 GN=CRP PE=1 SV=1 - [CRP_HUMAN]	0.317946	1.31021	1.47895	4.12087	0.00394245	4.65158	0.0160586	1.12879	0.640018
H0Y512	Adipocyte plasma membrane-associated protein (Fragment) OS=Homo sapiens OX=9606 GN=APMAP PE=1 SV=1 - [H0Y512_HUMAN]	0.606464	1.27871	1.21405	2.10847	0.00677908	2.00185	0.00240147	0.949432	0.702539
M0QYC8	Complement C3 (Fragment) OS=Homo sapiens OX=9606 GN=C3 PE=1 SV=1 - [M0QYC8_HUMAN]	0.716636	1.17464	1.19382	1.63911	0.0213191	1.66587	0.00397076	1.01633	0.893138
B2RA39	cDNA, FLJ94686, highly similar to Homo sapiens complement factor H-related 5 (CFHL5), mRNA OS=Homo sapiens OX=9606 PE=2 SV=1 - [B2RA39_HUMAN]	0.718054	1.15105	1.20356	1.60302	0.00112404	1.67614	0.0115691	1.04561	0.659272
P02792	Ferritin light chain OS=Homo sapiens OX=9606 GN=FTL PE=1 SV=2 - [FRIL_HUMAN]	0.729574	1.09847	1.23347	1.50563	0.00441848	1.69067	0.00253695	1.1229	0.161703
Q8TCF0	LBP protein OS=Homo sapiens OX=9606 GN=LBP PE=2 SV=1 - [Q8TCF0_HUMAN]	0.757129	1.09258	1.19885	1.44305	0.000162387	1.58342	0.0159708	1.09727	0.3982
H0Y3T6	45 kDa calcium-binding protein (Fragment) OS=Homo sapiens OX=9606 GN=SDF4 PE=1 SV=1 - [H0Y3T6_HUMAN]	0.79818	1.14315	1.13249	1.4322	0.0470186	1.41884	0.00566271	0.990674	0.932254
P18065	Insulin-like growth factor-binding protein 2 OS=Homo sapiens OX=9606 GN=IGFBP2 PE=1 SV=2 - [IBP2_HUMAN]	0.788109	1.1036	1.1537	1.40032	0.00246405	1.46388	0.0147826	1.04539	0.612131
F5GZZ9	Scavenger receptor cysteine-rich type 1 protein M130 OS=Homo sapiens OX=9606 GN=CD163 PE=1 SV=1 - [F5GZZ9_HUMAN]	0.843557	1.1445	1.07183	1.35675	0.00430284	1.27061	0.0365129	0.936504	0.297692
Q86U17	Serpin A11 OS=Homo sapiens OX=9606 GN=SERPINA11 PE=2 SV=2 - [SPA11_HUMAN]	0.808936	1.09052	1.17188	1.3481	0.00385408	1.44867	0.00443491	1.07461	0.137215
Q5TFQ8	Signal-regulatory protein beta-1 isoform 3 OS=Homo sapiens OX=9606 GN=SIRPB1 PE=1 SV=1 - [SIRBL_HUMAN]	0.763918	1.01222	1.24011	1.32504	0.00992158	1.62335	0.00509585	1.22514	0.0753178
F5H7V9	Tenascin OS=Homo sapiens OX=9606 GN=TNC PE=1 SV=1 - [F5H7V9_HUMAN]	0.855835	1.10202	1.12662	1.28766	0.00378831	1.3164	0.00291629	1.02232	0.671468
P11226	Mannose-binding protein C OS=Homo sapiens OX=9606 GN=MBL2 PE=1 SV=2 - [MBL2_HUMAN]	0.818527	1.03141	1.16509	1.26008	0.0364334	1.4234	0.0273718	1.12961	0.158674
B2R888	Monocyte differentiation antigen CD14 OS=Homo sapiens OX=9606 PE=2 SV=1 - [B2R888_HUMAN]	0.836946	1.04663	1.15945	1.25053	0.00246916	1.38534	0.0385842	1.1078	0.332088
P14543	Nidogen-1 OS=Homo sapiens OX=9606 GN=NID1 PE=1 SV=3 - [NID1_HUMAN]	0.890784	1.09971	1.08099	1.23454	0.0375634	1.21353	0.022641	0.982976	0.773471
P02775	Platelet basic protein OS=Homo sapiens OX=9606 GN=PPBP PE=1 SV=3 - [CXCL7_HUMAN]	0.843089	1.03803	1.19311	1.23122	0.0429203	1.41517	0.0458551	1.14941	0.294873
G8JLJ2	Superoxide dismutase (Fragment) OS=Homo sapiens OX=9606 GN=SOD2 PE=1 SV=1 - [G8JLJ2_HUMAN]	0.723511	0.882299	1.45097	1.21947	0.0492837	2.00546	0.0315481	1.64454	0.0667872
B4E3Q4	Adenosine deaminase 2 OS=Homo sapiens OX=9606 GN=ADA2 PE=1 SV=1 - [B4E3Q4_HUMAN]	0.857573	1.03517	1.16062	1.20709	0.0145047	1.35338	0.0350756	1.12119	0.242494
Q5U000	Cathepsin Z OS=Homo sapiens OX=9606 PE=2 SV=1 - [Q5U000_HUMAN]	0.906396	1.04776	1.11341	1.15596	0.00435589	1.22839	0.0325246	1.06266	0.351881
Q5H9A7	Metalloproteinase inhibitor 1 OS=Homo sapiens OX=9606 GN=TIMP1 PE=1 SV=1 - [Q5H9A7_HUMAN]	0.89214	1.02639	1.12011	1.15048	0.0235051	1.25554	0.0127561	1.09131	0.124927
P05362	Intercellular adhesion molecule 1 OS=Homo sapiens OX=9606 GN=ICAM1 PE=1 SV=2 - [ICAM1_HUMAN]	0.896301	1.0231	1.11108	1.14147	0.0185136	1.23962	0.0157226	1.08599	0.22782
H0YLI6	Isocitrate dehydrogenase [NAD] subunit alpha, mitochondrial (Fragment) OS=Homo sapiens OX=9606 GN=IDH3A PE=1 SV=1 - [H0YLI6_HUMAN]	0.123394	1.62554	1.45105	13.1736	0.253914	11.7595	6.73208e-05	0.892658	0.884782
P01009	Alpha-1-antitrypsin OS=Homo sapiens OX=9606 GN=SERPINA1 PE=1 SV=3 - [A1AT_HUMAN]	0.310056	1.61858	1.3912	5.22028	0.313061	4.48694	0.00029648	0.859521	0.851392
P19652	Alpha-1-acid glycoprotein 2 OS=Homo sapiens OX=9606 GN=ORM2 PE=1 SV=2 - [A1AG2_HUMAN]	0.255866	1.0907	1.82485	4.26276	0.130169	7.13204	0.0382187	1.67311	0.339166
P02763	Alpha-1-acid glycoprotein 1 OS=Homo sapiens OX=9606 GN=ORM1 PE=1 SV=1 - [A1AG1_HUMAN]	0.288409	1.17486	1.712	4.07357	0.116632	5.93602	0.00350608	1.4572	0.34324
H0Y7V2	Small G protein-signaling modulator 3 (Fragment) OS=Homo sapiens OX=9606 GN=SGSM3 PE=1 SV=1 - [H0Y7V2_HUMAN]	0.585642	1.39118	1.13151	2.37548	0.0704053	1.93208	0.0222278	0.813344	0.43092
Q8NBJ4	Golgi membrane protein 1 OS=Homo sapiens OX=9606 GN=GOLM1 PE=1 SV=1 - [GOLM1_HUMAN]	0.780715	1.08318	1.19548	1.38742	0.100691	1.53126	0.0492772	1.10367	0.510599
P0DOX2	Immunoglobulin alpha-2 heavy chain OS=Homo sapiens OX=9606 PE=1 SV=1 - [IGA2_HUMAN]	0.722689	0.937393	1.28502	1.29709	0.495843	1.77811	0.0380076	1.37085	0.355421
S4R471	Protein AMBP (Fragment) OS=Homo sapiens OX=9606 GN=AMBP PE=1 SV=1 - [S4R471_HUMAN]	0.845867	1.06423	1.12711	1.25815	0.138609	1.33249	0.0464383	1.05909	0.610853
Q8WM99	MHC class I (Fragment) OS=Homo sapiens OX=9606 GN=HLA-B PE=4 SV=1 - [Q8WM99_HUMAN]	0.880324	1.06135	1.12217	1.20564	0.0628738	1.27472	0.0398443	1.05731	0.562321
A0A0G2JMR2	Leukocyte immunoglobulin-like receptor subfamily A member 2 (Fragment) OS=Homo sapiens OX=9606 GN=LILRA2 PE=1 SV=1 - [A0A0G2JMR2_HUMAN]	0.815425	0.976682	1.28372	1.19776	0.351283	1.57429	0.0336029	1.31437	0.0754024
P08637	Low affinity immunoglobulin gamma Fc region receptor III-A OS=Homo sapiens OX=9606 GN=FCGR3A PE=1 SV=2 - [FCG3A_HUMAN]	0.886115	1.05435	1.14202	1.18985	0.0677259	1.2888	0.00494937	1.08316	0.301319
H2B4M3	LILRA3 protein OS=Homo sapiens OX=9606 GN=LILRA3 PE=4 SV=1 - [H2B4M3_HUMAN]	0.857194	0.992276	1.17182	1.15759	0.212902	1.36704	0.0392122	1.18094	0.123877
A0A1B0GVP3	Cathepsin D OS=Homo sapiens OX=9606 GN=CTSD PE=1 SV=1 - [A0A1B0GVP3_HUMAN]	0.897052	1.01772	1.16844	1.13452	0.120926	1.30254	0.0080471	1.1481	0.108809
L8E853	von Willebrand factor OS=Homo sapiens OX=9606 GN=VWF PE=4 SV=1 - [L8E853_HUMAN]	0.897373	1.01247	1.14613	1.12826	0.102482	1.27721	0.0343866	1.13201	0.145097
F5GX11	Proteasome endopeptidase complex OS=Homo sapiens OX=9606 GN=PSMA1 PE=1 SV=1 - [F5GX11_HUMAN]	0.902653	0.97541	1.17107	1.0806	0.590489	1.29736	0.0445276	1.20059	0.270594
D3DPH5	Collagen, type V, alpha 2, isoform CRA_b OS=Homo sapiens OX=9606 GN=COL5A2 PE=4 SV=1 - [D3DPH5_HUMAN]	0.920523	0.936163	1.21514	1.01699	0.873461	1.32006	0.0239051	1.29801	0.0578469
F5H8B0	Coagulation factor VII OS=Homo sapiens OX=9606 GN=F7 PE=1 SV=2 - [F5H8B0_HUMAN]	1.12828	0.931856	0.985228	0.825909	0.0224189	0.873213	0.0740105	1.05727	0.118541
A2NKM6	NANUC-1 heavy chain (Fragment) OS=Homo sapiens OX=9606 PE=2 SV=1 - [A2NKM6_HUMAN]	1.08607	0.799409	1.16536	0.736054	0.0297924	1.07301	0.627117	1.45778	0.0581631
P05164	Myeloperoxidase OS=Homo sapiens OX=9606 GN=MPO PE=1 SV=1 - [PERM_HUMAN]	1.21267	0.88101	0.92622	0.726503	0.00587343	0.763783	0.11826	1.05131	0.751195
U3KQF3	Triosephosphate isomerase (Fragment) OS=Homo sapiens OX=9606 GN=TPI1 PE=1 SV=1 - [U3KQF3_HUMAN]	1.178	0.846722	1.0165	0.718778	0.0383998	0.862903	0.390303	1.20051	0.304255
C9K028	Nucleoside diphosphate kinase A (Fragment) OS=Homo sapiens OX=9606 GN=NME1 PE=1 SV=1 - [C9K028_HUMAN]	1.17174	0.839558	1.037	0.716504	0.00202057	0.885004	0.149474	1.23517	0.0715905
J3KRP0	Beta-Ala-His dipeptidase OS=Homo sapiens OX=9606 GN=CNDP1 PE=1 SV=2 - [J3KRP0_HUMAN]	1.20966	0.850043	0.969104	0.702715	0.0221325	0.80114	0.131528	1.14007	0.265773
D3DSP9	Fibrinogen-like 1, isoform CRA_d OS=Homo sapiens OX=9606 GN=FGL1 PE=4 SV=1 - [D3DSP9_HUMAN]	0.425527	1.23327	1.38652	2.89823	0.0138523	3.25836	0.0823113	1.12426	0.754909
P10645	Chromogranin-A OS=Homo sapiens OX=9606 GN=CHGA PE=1 SV=7 - [CMGA_HUMAN]	0.766394	1.26407	1.09461	1.64938	0.00262227	1.42826	0.0626525	0.865935	0.311231
P02750	Leucine-rich alpha-2-glycoprotein OS=Homo sapiens OX=9606 GN=LRG1 PE=1 SV=2 - [A2GL_HUMAN]	0.77783	1.23097	1.05676	1.58257	0.00645848	1.3586	0.186867	0.85848	0.408463
Q9UNH2	MC51L-53L-54L homolog (Fragment) OS=Homo sapiens OX=9606 PE=4 SV=1 - [Q9UNH2_HUMAN]	0.749789	1.1493	1.15574	1.53283	0.0297525	1.54143	0.0693097	1.00561	0.972551
D6R9C5	Osteopontin (Fragment) OS=Homo sapiens OX=9606 GN=SPP1 PE=1 SV=1 - [D6R9C5_HUMAN]	0.732715	1.12041	1.20744	1.52912	0.00195599	1.6479	0.0851142	1.07768	0.706531
P01011	Alpha-1-antichymotrypsin OS=Homo sapiens OX=9606 GN=SERPINA3 PE=1 SV=2 - [AACT_HUMAN]	0.75266	1.13776	1.15774	1.51165	0.00083242	1.53819	0.0549266	1.01756	0.902516
B4DLL8	cDNA FLJ59335, highly similar to Transmembrane glycoprotein NMB OS=Homo sapiens OX=9606 PE=2 SV=1 - [B4DLL8_HUMAN]	0.793554	1.17064	1.06172	1.47518	0.00324623	1.33793	0.0534477	0.90696	0.372256
A0A2P9AHB6	Uncharacterized protein OS=Homo sapiens OX=9606 GN=BQ8482_160008 PE=4 SV=1 - [A0A2P9AHB6_HUMAN]	0.817507	1.19885	1.04982	1.46647	0.0190732	1.28417	0.138011	0.875687	0.352079
P36222	Chitinase-3-like protein 1 OS=Homo sapiens OX=9606 GN=CHI3L1 PE=1 SV=2 - [CH3L1_HUMAN]	0.789413	1.13956	1.14477	1.44355	0.0128706	1.45016	0.0681346	1.00458	0.975117
Q7Z4G9	HBxAg-binding protein OS=Homo sapiens OX=9606 GN=HBXBP PE=2 SV=1 - [Q7Z4G9_HUMAN]	0.822686	1.16991	1.06482	1.42206	0.00441941	1.29433	0.231484	0.910179	0.577557
B7Z4R8	cDNA FLJ53364, highly similar to Proteoglycan-4 (Fragment) OS=Homo sapiens OX=9606 PE=2 SV=1 - [B7Z4R8_HUMAN]	0.864988	1.1839	1.01358	1.36869	0.000303101	1.17179	0.149564	0.856141	0.122322
A0A024R035	Complement component 9, isoform CRA_a OS=Homo sapiens OX=9606 GN=C9 PE=4 SV=1 - [A0A024R035_HUMAN]	0.834033	1.13262	1.0794	1.358	0.00599374	1.29419	0.0509116	0.95301	0.592715
Q6N092	Uncharacterized protein DKFZp686K18196 (Fragment) OS=Homo sapiens OX=9606 GN=DKFZp686K18196 PE=2 SV=1 - [Q6N092_HUMAN]	0.606575	0.814279	1.56366	1.34242	0.026681	2.57786	0.304362	1.9203	0.408345
B9EJA8	Mannose receptor, C type 1-like 1 OS=Homo sapiens OX=9606 GN=MRC1L1 PE=2 SV=1 - [B9EJA8_HUMAN]	0.806842	1.06872	1.15661	1.32457	0.000692431	1.43351	0.0586662	1.08224	0.546246
Q53G79	Carnitine O-palmitoyltransferase II, mitochondrial variant (Fragment) OS=Homo sapiens OX=9606 PE=2 SV=1 - [Q53G79_HUMAN]	0.824928	1.09012	1.13996	1.32147	0.00696034	1.38189	0.112809	1.04572	0.757113
Q06033	Inter-alpha-trypsin inhibitor heavy chain H3 OS=Homo sapiens OX=9606 GN=ITIH3 PE=1 SV=2 - [ITIH3_HUMAN]	0.845895	1.10455	1.09001	1.30578	0.00461936	1.28859	0.121846	0.986831	0.911483
B4DVZ8	Leukotriene A(4) hydrolase OS=Homo sapiens OX=9606 PE=2 SV=1 - [B4DVZ8_HUMAN]	0.83746	1.09103	1.11152	1.30278	0.0110098	1.32725	0.0537583	1.01878	0.865058
A0A1W6IYK6	N90-VRC38.09 light chain variable region (Fragment) OS=Homo sapiens OX=9606 PE=2 SV=1 - [A0A1W6IYK6_HUMAN]	0.813567	1.03836	1.24172	1.2763	0.0175398	1.52627	0.0771486	1.19585	0.325604
P02649	Apolipoprotein E OS=Homo sapiens OX=9606 GN=APOE PE=1 SV=1 - [APOE_HUMAN]	0.876891	1.09111	1.09313	1.24429	0.0326223	1.2466	0.0910246	1.00186	0.986697
B2R6W1	cDNA, FLJ93143, highly similar to Homo sapiens complement component 7 (C7), mRNA OS=Homo sapiens OX=9606 PE=2 SV=1 - [B2R6W1_HUMAN]	0.931609	1.15205	0.969474	1.23663	0.0248273	1.04065	0.817311	0.841519	0.321508
Q9UGM5	Fetuin-B OS=Homo sapiens OX=9606 GN=FETUB PE=1 SV=2 - [FETUB_HUMAN]	0.868882	1.05266	1.12373	1.21151	0.0396984	1.29331	0.0684433	1.06751	0.473692
B7Z544	cDNA FLJ51742, highly similar to Inter-alpha-trypsin inhibitor heavy chain H4 OS=Homo sapiens OX=9606 PE=2 SV=1 - [B7Z544_HUMAN]	0.934287	1.12986	0.964926	1.20933	0.0174697	1.03279	0.740154	0.854024	0.0914923
B7ZL68	Neuropilin OS=Homo sapiens OX=9606 GN=NRP2 PE=2 SV=1 - [B7ZL68_HUMAN]	0.869369	1.05042	1.14763	1.20826	0.0265059	1.32007	0.0647755	1.09254	0.378756
Q14520	Hyaluronan-binding protein 2 OS=Homo sapiens OX=9606 GN=HABP2 PE=1 SV=1 - [HABP2_HUMAN]	0.906413	1.08859	1.03873	1.20099	0.000894541	1.14597	0.0947619	0.954194	0.448654

## Sheet: Additional Table 2
Additional Table 2. Raw data of pathways from IPA in SNPT/Ctrl group.
Ingenuity Canonical Pathways	-log(p-value)	Ratio	z-score	Molecules
Acute Phase Response Signaling	14.7	0.0695	1.89	AHSG,APOA1,C3,C9,CRP,FTL,IL1RAP,ITIH3,LBP,MBL2,RBP4,SERPINA3,SOD2
LXR/RXR Activation	11.8	0.0769	-0.632	AHSG,APOA1,APOA4,APOE,C3,C9,IL1RAP,LBP,PON1,RBP4
FXR/RXR Activation	10.1	0.0657	#NUM!	AHSG,APOA1,APOA4,APOE,C3,C9,FETUB,PON1,RBP4
Production of Nitric Oxide and Reactive Oxygen Species in Macrophages	6.09	0.0355	-0.816	APOA1,APOA4,APOE,CAT,MPO,PON1,RBP4
Atherosclerosis Signaling	4.63	0.0382	#NUM!	APOA1,APOA4,APOE,PON1,RBP4
IL-12 Signaling and Production in Macrophages	4.49	0.0357	#NUM!	APOA1,APOA4,APOE,PON1,RBP4
Maturity Onset Diabetes of Young (MODY) Signaling	4.22	0.0494	#NUM!	APOA1,APOA4,APOE,CACNA2D1
Complement System	3.88	0.0789	#NUM!	C3,C9,MBL2
Clathrin-mediated Endocytosis Signaling	3.8	0.0255	#NUM!	APOA1,APOA4,APOE,PON1,RBP4
Superoxide Radicals Degradation	3.53	0.2	#NUM!	CAT,SOD2
IL-10 Signaling	2.99	0.0395	#NUM!	BLVRB,IL1RAP,LBP
VDR/RXR Activation	2.94	0.038	#NUM!	IGFBP3,IGFBP5,SPP1
Granulocyte Adhesion and Diapedesis	2.81	0.0209	#NUM!	CCL14,IL1RAP,PF4,PPBP
Hepatic Fibrosis / Hepatic Stellate Cell Activation	2.75	0.0202	#NUM!	IGFBP3,IGFBP5,IL1RAP,LBP
IGF-1 Signaling	2.57	0.0283	#NUM!	IGFBP2,IGFBP3,IGFBP5
NRF2-mediated Oxidative Stress Response	2.47	0.0169	#NUM!	CAT,FTL,SOD2,TXN
LPS/IL-1 Mediated Inhibition of RXR Function	2.34	0.0156	0	APOE,CAT,IL1RAP,LBP
IL-6 Signaling	2.34	0.0234	#NUM!	CRP,IL1RAP,LBP
Pyrimidine Deoxyribonucleotides De Novo Biosynthesis I	2.31	0.05	#NUM!	AK1,NME1
Hepatic Fibrosis Signaling Pathway	2.28	0.0117	0	CACNA2D1,FTL,IL1RAP,SOD2,SPP1
Glycolysis I	2.27	0.0476	#NUM!	PGK1,TPI1
Pyrimidine Ribonucleotides Interconversion	2.21	0.0444	#NUM!	AK1,NME1
Pyrimidine Ribonucleotides De Novo Biosynthesis	2	0.0345	#NUM!	AK1,NME1
Melatonin Degradation III	1.81	0.167	#NUM!	MPO
Agranulocyte Adhesion and Diapedesis	1.73	0.014	#NUM!	CCL14,PF4,PPBP
Role of Osteoblasts, Osteoclasts and Chondrocytes in Rheumatoid Arthritis	1.65	0.013	#NUM!	GSN,IL1RAP,SPP1
Thioredoxin Pathway	1.63	0.111	#NUM!	TXN
Osteoarthritis Pathway	1.6	0.0124	#NUM!	IL1RAP,RBP4,SPP1
Heme Degradation	1.55	0.0909	#NUM!	BLVRB
Eumelanin Biosynthesis	1.51	0.0833	#NUM!	MIF
Salvage Pathways of Pyrimidine Ribonucleotides	1.44	0.0174	#NUM!	AK1,NME1
Airway Pathology in Chronic Obstructive Pulmonary Disease	1.42	0.0169	#NUM!	MPO,RBP4
Antioxidant Action of Vitamin C	1.42	0.0169	#NUM!	GPLD1,TXN
Amyotrophic Lateral Sclerosis Signaling	1.38	0.0161	#NUM!	CACNA2D1,CAT
Neuroprotective Role of THOP1 in Alzheimer's Disease	1.38	0.0161	#NUM!	F7,SERPINA3
Adenine and Adenosine Salvage III	1.36	0.0588	#NUM!	ADA2
Senescence Pathway	1.35	0.00993	#NUM!	CACNA2D1,CAT,SOD2
Extrinsic Prothrombin Activation Pathway	1.34	0.0556	#NUM!	F7
Granzyme A Signaling	1.32	0.0526	#NUM!	NME1
Sucrose Degradation V (Mammalian)	1.32	0.0526	#NUM!	TPI1
Purine Ribonucleosides Degradation to Ribose-1-phosphate	1.29	0.05	#NUM!	ADA2
Tumoricidal Function of Hepatic Natural Killer Cells	1.22	0.0417	#NUM!	LYVE1
Choline Biosynthesis III	1.22	0.0417	#NUM!	GPLD1
Iron homeostasis signaling pathway	1.21	0.013	#NUM!	CD163,FTL
Role of Pattern Recognition Receptors in Recognition of Bacteria and Viruses	1.2	0.0128	#NUM!	C3,MBL2
Adenosine Nucleotides Degradation II	1.17	0.037	#NUM!	ADA2
Glutaryl-CoA Degradation	1.15	0.0357	#NUM!	CA1
Ethanol Degradation IV	1.07	0.0294	#NUM!	CAT
Vitamin-C Transport	1.07	0.0294	#NUM!	TXN
Mitochondrial Dysfunction	1.07	0.0107	#NUM!	CAT,SOD2
Tumor Microenvironment Pathway	1.06	0.0106	#NUM!	SPP1,TNC
Coagulation System	1.06	0.0286	#NUM!	F7
DNA Methylation and Transcriptional Repression Signaling	1.06	0.0286	#NUM!	MECP2
Purine Nucleotides Degradation II (Aerobic)	1.05	0.0278	#NUM!	ADA2
PPARα/RXRα Activation	1.03	0.0101	#NUM!	APOA1,IL1RAP
MIF-mediated Glucocorticoid Regulation	1.03	0.0263	#NUM!	MIF
RAR Activation	1.01	0.00985	#NUM!	IGFBP3,RBP4
Hepatic Cholestasis	1	0.0098	#NUM!	IL1RAP,LBP
Oncostatin M Signaling	0.975	0.0233	#NUM!	CHI3L1
IL-8 Signaling	0.967	0.0093	#NUM!	GPLD1,MPO
Role of Oct4 in Mammalian Embryonic Stem Cell Pluripotency	0.947	0.0217	#NUM!	SPP1
MIF Regulation of Innate Immunity	0.939	0.0213	#NUM!	MIF
Gluconeogenesis I	0.939	0.0213	#NUM!	PGK1
Tryptophan Degradation III (Eukaryotic)	0.921	0.0204	#NUM!	CA1
iNOS Signaling	0.914	0.02	#NUM!	LBP
nNOS Signaling in Skeletal Muscle Cells	0.889	0.0189	#NUM!	CACNA2D1
Actin Cytoskeleton Signaling	0.863	0.00803	#NUM!	GSN,LBP
Remodeling of Epithelial Adherens Junctions	0.788	0.0147	#NUM!	NME1
Xenobiotic Metabolism Signaling	0.754	0.00685	#NUM!	CAT,FTL
Growth Hormone Signaling	0.75	0.0133	#NUM!	IGFBP3
Phospholipases	0.745	0.0132	#NUM!	GPLD1
Netrin Signaling	0.74	0.013	#NUM!	CACNA2D1
TREM1 Signaling	0.735	0.0128	#NUM!	MPO
Toll-like Receptor Signaling	0.73	0.0127	#NUM!	LBP
BEX2 Signaling Pathway	0.71	0.012	#NUM!	SPP1
PEDF Signaling	0.706	0.0119	#NUM!	SOD2
LPS-stimulated MAPK Signaling	0.701	0.0118	#NUM!	LBP
Apelin Adipocyte Signaling Pathway	0.697	0.0116	#NUM!	CAT
Superpathway of Melatonin Degradation	0.693	0.0115	#NUM!	MPO
Synaptogenesis Signaling Pathway	0.693	0.00625	#NUM!	APOE,CACNA2D1
Regulation Of The Epithelial Mesenchymal Transition In Development Pathway	0.693	0.0115	#NUM!	S100A4
Xenobiotic Metabolism AHR Signaling Pathway	0.688	0.0114	#NUM!	PON1
FcγRIIB Signaling in B Lymphocytes	0.684	0.0112	#NUM!	CACNA2D1
Sirtuin Signaling Pathway	0.684	0.00615	#NUM!	PGK1,SOD2
VEGF Family Ligand-Receptor Interactions	0.68	0.0111	#NUM!	NRP2
Neuroinflammation Signaling Pathway	0.674	0.00606	#NUM!	CRP,SOD2
Role of Macrophages, Fibroblasts and Endothelial Cells in Rheumatoid Arthritis	0.672	0.00604	#NUM!	IL1RAP,MIF
RANK Signaling in Osteoclasts	0.67	0.0109	#NUM!	GSN
IL-1 Signaling	0.65	0.0103	#NUM!	IL1RAP
Fcγ Receptor-mediated Phagocytosis in Macrophages and Monocytes	0.638	0.01	#NUM!	GPLD1
Apelin Cardiomyocyte Signaling Pathway	0.623	0.00962	#NUM!	CAT
PPAR Signaling	0.613	0.00935	#NUM!	IL1RAP
Regulation of Actin-based Motility by Rho	0.577	0.00847	#NUM!	GSN
Role of Tissue Factor in Cancer	0.577	0.00847	#NUM!	F7
p38 MAPK Signaling	0.577	0.00847	#NUM!	IL1RAP
GPCR-Mediated Nutrient Sensing in Enteroendocrine Cells	0.561	0.00813	#NUM!	CACNA2D1
RhoA Signaling	0.551	0.00794	#NUM!	NRP2
Reelin Signaling in Neurons	0.55	0.00787	#NUM!	APOE
Pancreatic Adenocarcinoma Signaling	0.547	0.00781	#NUM!	GPLD1
Estrogen Receptor Signaling	0.541	0.00489	#NUM!	CACNA2D1,SOD2
Nitric Oxide Signaling in the Cardiovascular System	0.535	0.00758	#NUM!	CACNA2D1
GABA Receptor Signaling	0.521	0.0073	#NUM!	CACNA2D1
G Beta Gamma Signaling	0.516	0.00719	#NUM!	CACNA2D1
Xenobiotic Metabolism General Signaling Pathway	0.496	0.0068	#NUM!	FTL
Dilated Cardiomyopathy Signaling Pathway	0.493	0.00676	#NUM!	CACNA2D1
PI3K Signaling in B Lymphocytes	0.493	0.00676	#NUM!	C3
Phagosome Formation	0.491	0.00671	#NUM!	MBL2
White Adipose Tissue Browning Pathway	0.489	0.00667	#NUM!	CACNA2D1
Semaphorin Neuronal Repulsive Signaling Pathway	0.481	0.00654	#NUM!	NRP2
Ferroptosis Signaling Pathway	0.475	0.00641	#NUM!	FTL
Corticotropin Releasing Hormone Signaling	0.469	0.00629	#NUM!	CACNA2D1
Endocannabinoid Neuronal Synapse Pathway	0.463	0.00621	#NUM!	CACNA2D1
Cellular Effects of Sildenafil (Viagra)	0.462	0.00617	#NUM!	CACNA2D1
HOTAIR Regulatory Pathway	0.455	0.00606	#NUM!	SPP1
Phagosome Maturation	0.453	0.00602	#NUM!	MPO
NAD Signaling Pathway	0.447	0.00592	#NUM!	SOD2
Androgen Signaling	0.441	0.00581	#NUM!	CACNA2D1
Type II Diabetes Mellitus Signaling	0.439	0.00578	#NUM!	CACNA2D1
Germ Cell-Sertoli Cell Junction Signaling	0.437	0.00575	#NUM!	GSN
Gustation Pathway	0.435	0.00571	#NUM!	CACNA2D1
Gαq Signaling	0.429	0.00562	#NUM!	GPLD1
Cardiac β-adrenergic Signaling	0.421	0.00549	#NUM!	CACNA2D1
Xenobiotic Metabolism PXR Signaling Pathway	0.401	0.00518	#NUM!	CAT
GNRH Signaling	0.4	0.00515	#NUM!	CACNA2D1
Dopamine-DARPP32 Feedback in cAMP Signaling	0.398	0.00513	#NUM!	CACNA2D1
Synaptic Long Term Depression	0.385	0.00493	#NUM!	CACNA2D1
Endothelin-1 Signaling	0.38	0.00485	#NUM!	GPLD1
Adrenomedullin signaling pathway	0.379	0.00483	#NUM!	C3
Integrin Signaling	0.368	0.00467	#NUM!	GSN
mTOR Signaling	0.362	0.00459	#NUM!	GPLD1
Calcium Signaling	0.353	0.00446	#NUM!	CACNA2D1
Role of NFAT in Cardiac Hypertrophy	0.349	0.00441	#NUM!	CACNA2D1
AMPK Signaling	0.309	0.00388	#NUM!	AK1
Cardiac Hypertrophy Signaling	0.298	0.00375	#NUM!	CACNA2D1
Opioid Signaling Pathway	0.277	0.0035	#NUM!	CACNA2D1
Insulin Secretion Signaling Pathway	0.272	0.00344	#NUM!	CACNA2D1
Glucocorticoid Receptor Signaling	0	0.00169	#NUM!	CD163
Axonal Guidance Signaling	0	0.00195	#NUM!	NRP2
CCR5 Signaling in Macrophages	0	0.00207	#NUM!	CACNA2D1
CREB Signaling in Neurons	0	0.00164	#NUM!	CACNA2D1
Type I Diabetes Mellitus Signaling	0	0.00205	#NUM!	IL1RAP
Systemic Lupus Erythematosus Signaling	0	0.00166	#NUM!	C9
Phospholipase C Signaling	0	0.00152	#NUM!	GPLD1
Altered T Cell and B Cell Signaling in Rheumatoid Arthritis	0	0.00213	#NUM!	SPP1
PKCθ Signaling in T Lymphocytes	0	0.00185	#NUM!	CACNA2D1
Cardiac Hypertrophy Signaling (Enhanced)	0	0.00182	#NUM!	CACNA2D1

## Sheet: Additional Table 3
Additional Table 3. Raw data of biofunctions from IPA in SNPT/Ctrl group.
Categories	Functions	Diseases or Functions Annotation	p-value	Predicted Activation State	Activation z-score	Molecules	# Molecules
Connective Tissue Disorders,Inflammatory Disease,Inflammatory Response,Organismal Injury and Abnormalities,Skeletal and Muscular Disorders	inflammation	Inflammation of joint	6.13e-16		0.716	AHSG,APOA1,APOE,C3,CACNA2D1,CCL14,CD163,CHI3L1,CRP,F7,FTL,GSN,IGFBP5,LBP,LTF,MBL2,MIF,MPO,PF4,PGK1,PGLYRP2,PON1,RBP4,SOD2,SPP1,TNC,TXN	27
Metabolic Disease,Organismal Injury and Abnormalities	glucose metabolism disorder	Glucose metabolism disorder	2.99e-15		-0.799	AHSG,APOA1,APOE,C3,C9,CA1,CACNA2D1,CAT,CHGA,CHI3L1,CLEC3B,CRP,F7,FGL1,GPLD1,IGFBP2,IGFBP3,IGFBP5,LBP,LTF,MIF,NRP2,PON1,RBP4,S100A4,S100A6,SERPINA3,SIRPB1,SOD2,SPP1,TNC,TXN	32
Inflammatory Response	inflammatory response	Inflammatory response	3.12e-15		0.985	AHSG,APOA1,APOE,C3,CCL14,CD163,CHGA,CHI3L1,CRP,F7,GSN,LBP,LTF,MIF,MPO,NRP2,PF4,PGLYRP2,PON1,PPBP,S100A4,SERPINA3,SPP1,TNC,TXN	25
Immunological Disease	systemic autoimmune syndrome	Systemic autoimmune syndrome	8.6e-15			ADA2,AHSG,APOA1,APOE,C3,CA1,CAT,CCL14,CD163,CHI3L1,CRP,GSN,IGFBP5,LBP,LTF,MBL2,MECP2,MIF,MPO,PGK1,PON1,RBP4,S100A4,S100A6,SIRPB1,SOD2,SPP1,TNC,TXN	29
Protein Synthesis	metabolism	Metabolism of cellular protein	1.99e-14			ADA2,AHSG,APOA1,APOA4,APOE,C3,GSN,IGFBP2,IGFBP3,IGFBP5,LTF,SPP1,TNC	13
Cellular Compromise,Inflammatory Response	degranulation	Degranulation of cells	2.35e-14			ADA2,AHSG,APOA1,C3,CAT,CHGA,CHI3L1,CHIT1,CLEC3B,FTL,GSN,ITIH3,LRG1,LTF,MIF,MPO,PF4,PPBP,SERPINA3,SIRPB1	20
Connective Tissue Disorders,Inflammatory Disease,Organismal Injury and Abnormalities,Skeletal and Muscular Disorders	rheumatic disease	Rheumatic Disease	3.17e-14		0.564	AHSG,APOA1,APOE,C3,CACNA2D1,CCL14,CD163,CHI3L1,CRP,F7,FTL,GSN,IGFBP5,LBP,LTF,MBL2,MECP2,MIF,MPO,PF4,PGK1,PGLYRP2,PON1,RBP4,SOD2,SPP1,TNC,TXN	28
Cellular Movement	cell movement	Cell movement of myeloid cells	4.63e-14		1.333	APOA1,APOE,C3,CAT,CCL14,CHGA,CRP,F7,GSN,IGFBP3,LBP,LTF,MIF,MPO,PF4,PPBP,S100A4,SERPINA3,SPP1,TNC,TXN	21
Neurological Disease,Organismal Injury and Abnormalities	progressive encephalopathy	Progressive encephalopathy	7.01e-14			AFM,APOA1,APOA4,APOE,C3,C9,CHGA,CHI3L1,CLEC3B,CRP,FTL,GSN,IGFBP2,IGFBP3,LRG1,LTF,MIF,MPO,PON1,S100A4,S100A6,SERPINA3,SOD2,SPP1,TXN	25
Connective Tissue Disorders,Organismal Injury and Abnormalities,Skeletal and Muscular Disorders	non-traumatic arthropathy	Non-traumatic arthropathy	1.37e-13			AHSG,APOA1,APOE,C3,CACNA2D1,CCL14,CD163,CHI3L1,CRP,GSN,IGFBP5,LBP,LTF,MBL2,MIF,MPO,PGK1,PON1,RBP4,SOD2,SPP1,TNC,TXN	23
Cellular Compromise,Inflammatory Response	degranulation	Degranulation of neutrophils	1.72e-13			ADA2,AHSG,C3,CAT,CHI3L1,CHIT1,FTL,GSN,LRG1,LTF,MIF,MPO,PF4,PPBP,SERPINA3,SIRPB1	16
Cellular Movement,Immune Cell Trafficking	migration	Leukocyte migration	2.42e-13		1.011	APOA1,APOE,C3,CAT,CCL14,CHGA,CHI3L1,CRP,F7,GSN,IGFBP3,LBP,LTF,MIF,MPO,NRP2,PF4,PGLYRP2,PPBP,S100A4,SERPINA3,SOD2,SPP1,TNC,TXN	25
Neurological Disease	neurological disorder	Progressive neurological disorder	3.05e-13		1.067	AFM,APOA1,APOA4,APOE,C3,C9,CHGA,CHI3L1,CLEC3B,CRP,FTL,GSN,IGFBP2,IGFBP3,LRG1,LTF,MIF,MPO,PON1,S100A4,S100A6,SERPINA3,SOD2,SPP1,TNC,TXN	26
Cellular Movement,Hematological System Development and Function,Immune Cell Trafficking	cell movement	Cell movement of leukocytes	5.01e-13		1.141	APOA1,APOE,C3,CAT,CCL14,CHGA,CRP,F7,GSN,IGFBP3,LBP,LTF,MIF,MPO,NRP2,PF4,PGLYRP2,PPBP,S100A4,SERPINA3,SPP1,TNC,TXN	23
Cellular Movement,Hematological System Development and Function,Immune Cell Trafficking,Inflammatory Response	cell movement	Cell movement of phagocytes	5.58e-13		1.914	APOA1,APOE,C3,CAT,CCL14,CHGA,CRP,F7,GSN,LBP,MIF,MPO,NRP2,PF4,PPBP,S100A4,SERPINA3,SPP1,TNC,TXN	20
Endocrine System Disorders,Gastrointestinal Disease,Metabolic Disease,Organismal Injury and Abnormalities	diabetes mellitus	Diabetes mellitus	5.68e-13			AHSG,APOA1,APOE,C3,C9,CA1,CACNA2D1,CAT,CHGA,CHI3L1,CLEC3B,CRP,F7,GPLD1,IGFBP2,MIF,NRP2,PON1,RBP4,S100A4,S100A6,SERPINA3,SIRPB1,SOD2,SPP1,TNC,TXN	27
Cellular Compromise,Inflammatory Response	degranulation	Degranulation of phagocytes	7.06e-13			ADA2,AHSG,C3,CAT,CHGA,CHI3L1,CHIT1,FTL,GSN,LRG1,LTF,MIF,MPO,PF4,PPBP,SERPINA3,SIRPB1	17
Metabolic Disease,Organismal Injury and Abnormalities	amyloidosis	Amyloidosis	7.32e-13		0.396	AFM,APOA1,APOA4,APOE,C3,C9,CHI3L1,CLEC3B,CRP,GSN,IGFBP2,IGFBP3,IGFBP5,MIF,MPO,PON1,SERPINA3,SOD2,SPP1,TXN	20
Cellular Compromise,Inflammatory Response	degranulation	Degranulation of myeloid cells	9.19e-13			ADA2,AHSG,C3,CAT,CHGA,CHI3L1,CHIT1,FTL,GSN,LRG1,LTF,MIF,MPO,PF4,PPBP,SERPINA3,SIRPB1	17
Cellular Movement,Hematological System Development and Function,Immune Cell Trafficking,Inflammatory Response	chemotaxis	Chemotaxis of leukocytes	9.7e-13		0.09	APOA1,APOE,C3,CCL14,CHGA,F7,GSN,LBP,MIF,NRP2,PF4,PPBP,S100A4,SERPINA3,SPP1,TXN	16
Cellular Movement	cell movement	Cell movement	1.3e-12		-0.193	AHSG,APOA1,APOE,C3,CAT,CCL14,CHGA,CHI3L1,CRP,F7,GPLD1,GSN,HABP2,IGFBP2,IGFBP3,IGFBP5,IL1RAP,LBP,LTF,LYVE1,MECP2,MIF,MPO,NME1,NRP2,PF4,PGLYRP2,PPBP,S100A4,S100A6,SERPINA3,SOD2,SPP1,TNC,TPI1,TXN	36
Neurological Disease	movement disorder	Movement Disorders	1.85e-12			AFM,AK1,APOA4,APOE,C3,C9,CA1,CACNA2D1,CHGA,CHI3L1,CRP,FTL,IGFBP5,LRG1,LTF,MECP2,NME1,PGK1,PON1,RBP4,SERPINA3,SOD2,SPP1,TPI1,TXN	25
Cellular Movement	migration	Migration of cells	1.96e-12		-0.149	AHSG,APOA1,APOE,C3,CAT,CCL14,CHGA,CHI3L1,CRP,F7,GPLD1,GSN,HABP2,IGFBP2,IGFBP3,IGFBP5,LBP,LTF,LYVE1,MECP2,MIF,MPO,NME1,NRP2,PF4,PGLYRP2,PPBP,S100A4,S100A6,SERPINA3,SOD2,SPP1,TNC,TXN	34
Neurological Disease,Organismal Injury and Abnormalities,Psychological Disorders	disorder of basal ganglia	Disorder of basal ganglia	2.51e-12			AFM,AK1,APOA4,APOE,C3,C9,CHGA,CHI3L1,CRP,FTL,LRG1,LTF,NME1,PGK1,PON1,RBP4,SERPINA3,SOD2,SPP1,TPI1,TXN	21
Cell-To-Cell Signaling and Interaction,Cellular Movement,Hematological System Development and Function,Immune Cell Trafficking	recruitment	Recruitment of leukocytes	2.52e-12		-0.279	APOA1,APOE,C3,CAT,CHI3L1,GSN,LTF,MIF,MPO,PGLYRP2,S100A4,SOD2,SPP1,TNC,TXN	15
Cardiovascular System Development and Function	development	Development of vasculature	3.32e-12		0.493	APOA1,APOE,C3,CAT,CHGA,CHI3L1,F7,GSN,HABP2,IGFBP2,IGFBP3,IGFBP5,LRG1,LYVE1,MECP2,MIF,NID1,NRP2,PF4,PGK1,S100A4,SERPINA3,SPP1,TNC,TXN	25
Connective Tissue Disorders,Immunological Disease,Inflammatory Disease,Inflammatory Response,Organismal Injury and Abnormalities,Skeletal and Muscular Disorders	rheumatoid arthritis	Rheumatoid arthritis	4.29e-12			AHSG,APOA1,APOE,C3,CCL14,CHI3L1,CRP,GSN,IGFBP5,LBP,LTF,MBL2,MIF,MPO,PGK1,PON1,RBP4,SPP1,TNC,TXN	20
Cellular Movement,Hematological System Development and Function,Immune Cell Trafficking	cell movement	Cell movement of granulocytes	6.58e-12		1.847	APOA1,APOE,C3,CAT,CCL14,CRP,F7,GSN,IGFBP3,LBP,LTF,MPO,PF4,PPBP,SPP1,TXN	16
Infectious Diseases	severe COVID-19	Severe COVID-19	7.66e-12			AHSG,APOA1,C3,CLEC3B,CRP,GPLD1,ITIH3,PF4,PPBP,RBP4,SERPINA3	11
Cellular Movement,Hematological System Development and Function,Immune Cell Trafficking,Inflammatory Response	chemotaxis	Chemotaxis of phagocytes	8.77e-12		1.29	APOA1,APOE,C3,CCL14,CHGA,GSN,LBP,MIF,NRP2,PF4,PPBP,S100A4,SERPINA3,SPP1	14
Neurological Disease,Skeletal and Muscular Disorders	neuromuscular disease	Neuromuscular disease	1.11e-11			AFM,AK1,APOA4,APOE,C3,C9,CHGA,CHI3L1,CRP,FTL,LRG1,LTF,MIF,NME1,PGK1,PON1,RBP4,SERPINA3,SPP1,TNC,TPI1,TXN	22
Neurological Disease,Organismal Injury and Abnormalities,Psychological Disorders	dementia	Dementia	1.5e-11			AFM,APOA1,APOA4,APOE,C3,C9,CA1,CACNA2D1,CHI3L1,CLEC3B,CRP,IGFBP2,IGFBP3,LRG1,MPO,PON1,SERPINA3,SOD2,TXN	19
Nutritional Disease	obesity	Obesity	1.82e-11		0.842	AHSG,APOE,C3,CA1,CACNA2D1,CD163,CRP,IGFBP5,IL1RAP,LBP,MBL2,MECP2,MIF,MPO,PGK1,SPP1,TPI1,TXN	18
Inflammatory Disease	chronic inflammatory disorder	Chronic inflammatory disorder	1.83e-11			AHSG,APOA1,APOE,C3,CA1,CCL14,CHI3L1,CRP,GSN,IGFBP5,LBP,LRG1,LTF,MBL2,MIF,MPO,PGK1,PON1,RBP4,S100A4,SERPINA3,SPP1,TNC,TXN	24
Cardiovascular System Development and Function,Organismal Development	angiogenesis	Angiogenesis	2.03e-11		0.506	APOA1,APOE,C3,CAT,CHGA,CHI3L1,GSN,HABP2,IGFBP2,IGFBP3,IGFBP5,LRG1,LYVE1,MECP2,MIF,NRP2,PF4,PGK1,S100A4,SERPINA3,SPP1,TNC,TXN	23
Cardiovascular System Development and Function,Organismal Development	vasculogenesis	Vasculogenesis	2.3e-11		-0.018	APOA1,APOE,C3,CAT,CHGA,CHI3L1,GSN,HABP2,IGFBP2,IGFBP3,IGFBP5,LRG1,LYVE1,MIF,NRP2,PF4,S100A4,SERPINA3,SPP1,TNC,TXN	21
Cardiovascular Disease	occlusion	Occlusion of blood vessel	3.49e-11		0.799	AHSG,APOA1,APOA4,APOE,CA1,CACNA2D1,CD163,CHI3L1,CRP,F7,HABP2,MIF,MPO,PF4,PON1,SERPINA3,SPP1	17
Protein Synthesis	metabolism	Metabolism of protein	3.85e-11		-1.196	ADA2,AFM,AHSG,APOA1,APOA4,APOE,ASGR2,C3,CAT,CNDP1,F7,GPLD1,GSN,HABP2,IGFBP2,IGFBP3,IGFBP5,LTF,RBP4,S100A4,SOD2,SPP1,TNC,TXN	24
Cardiovascular Disease,Organismal Injury and Abnormalities	vaso-occlusion	Vaso-occlusion	4.2e-11		0.799	AHSG,APOA1,APOA4,APOE,CA1,CACNA2D1,CD163,CHI3L1,CRP,F7,HABP2,MIF,MPO,PF4,PON1,SERPINA3,SPP1	17
Cell-To-Cell Signaling and Interaction,Hematological System Development and Function	binding	Binding of leukocytes	4.4e-11	Increased	2.812	APOA1,APOA4,APOE,C3,CRP,LBP,LTF,MBL2,MIF,MPO,PF4,PPBP,SPP1,TNC,TXN	15
Cell-To-Cell Signaling and Interaction	binding	Binding of myeloid cells	5.02e-11	Increased	2.945	APOA1,APOE,C3,CRP,LBP,LTF,MBL2,MIF,MPO,PF4,PPBP,TXN	12
Neurological Disease,Organismal Injury and Abnormalities,Psychological Disorders	tauopathy	Tauopathy	6.71e-11			AFM,APOA1,APOA4,APOE,C3,C9,CHI3L1,CLEC3B,CRP,IGFBP2,IGFBP3,LRG1,MPO,PON1,SERPINA3,SOD2,SPP1,TXN	18
Cell-To-Cell Signaling and Interaction,Hematological System Development and Function	activation	Activation of blood cells	9.46e-11		0.817	APOA1,APOE,C3,CD163,CHGA,CHI3L1,CRP,F7,FGL1,GSN,IGFBP2,LBP,LTF,MIF,MPO,PF4,PGLYRP2,RBP4,SPP1,TNC	20
Cellular Movement	chemotaxis	Chemotaxis of myeloid cells	1.06e-10		1.056	APOA1,APOE,C3,CCL14,CHGA,GSN,LBP,MIF,PF4,PPBP,S100A4,SERPINA3,SPP1	13
Lipid Metabolism,Molecular Transport,Small Molecule Biochemistry	concentration	Concentration of triacylglycerol	1.15e-10		-1.3	AHSG,APOA1,APOA4,APOE,C3,CRP,FGL1,IGFBP3,MECP2,MIF,MPO,PON1,SOD2,SPP1	14
Free Radical Scavenging	metabolism	Metabolism of reactive oxygen species	1.2e-10		-1.025	APOA1,APOA4,APOE,C3,CAT,CRP,F7,FTL,GSN,LTF,MIF,MPO,RBP4,S100A6,SERPINA3,SOD2,SPP1,TXN	18
Cell Death and Survival	cell death	Cell death of immune cells	1.38e-10		0.548	APOE,C3,CAT,CHI3L1,CRP,GSN,LTF,MIF,MPO,NME1,PF4,PON1,PPBP,SERPINA3,SOD2,SPP1,TNC,TXN	18
Cancer,Organismal Injury and Abnormalities	malignant genitourinary solid tumor	Malignant genitourinary solid tumor	1.39e-10			ADA2,AFM,AK1,APMAP,APOA1,APOA4,APOE,ASGR2,BLVRB,C3,C9,CA1,CACNA2D1,CAT,CD163,CHGA,CHI3L1,CHIT1,CLEC3B,CNDP1,CRP,F7,FETUB,FGL1,GSN,HABP2,IGFBP2,IGFBP3,IGFBP5,IL1RAP,ITIH3,LBP,LRG1,LTF,LYVE1,MECP2,MIF,MPO,NID1,NKPD1,NME1,NRP2,PF4,PGK1,PI16,PON1,PPBP,RBP4,S100A4,S100A6,SDF4,SERPINA3,SIRPB1,SOD2,SPP1,TNC,TPI1,TXN	58
Cell-To-Cell Signaling and Interaction,Hematological System Development and Function,Immune Cell Trafficking,Inflammatory Response	activation	Activation of leukocytes	1.39e-10		0.732	APOA1,APOE,C3,CD163,CHGA,CHI3L1,CRP,F7,FGL1,IGFBP2,LBP,LTF,MIF,MPO,PF4,PGLYRP2,RBP4,SPP1,TNC	19
Cell-To-Cell Signaling and Interaction,Hematological System Development and Function,Immune Cell Trafficking	adhesion	Adhesion of immune cells	1.75e-10	Increased	2.927	APOA1,APOA4,APOE,C3,CRP,LBP,LTF,MIF,MPO,PF4,PPBP,SPP1,TNC,TXN	14
Cellular Movement	homing	Homing of cells	1.97e-10		-0.175	APOA1,APOE,C3,CCL14,CHGA,F7,GSN,IGFBP3,LBP,MIF,NRP2,PF4,PPBP,S100A4,SERPINA3,SPP1,TXN	17
Cellular Movement	cellular infiltration	Cellular infiltration	2.06e-10		1.55	APOA1,APOE,C3,F7,IGFBP3,IL1RAP,LBP,LTF,MIF,MPO,PF4,PPBP,S100A4,SPP1,TNC,TPI1	16
Cardiovascular Disease,Organismal Injury and Abnormalities,Tissue Morphology	size	Size of atherosclerotic lesion	2.65e-10			APOA1,APOA4,APOE,CRP,MIF,MPO,PON1,SPP1	8
Cardiovascular Disease,Organismal Injury and Abnormalities	occlusion	Occlusion of artery	2.69e-10		0.799	AHSG,APOA1,APOA4,APOE,CA1,CACNA2D1,CD163,CHI3L1,CRP,F7,MIF,MPO,PF4,PON1,SERPINA3,SPP1	16
Hereditary Disorder,Neurological Disease,Organismal Injury and Abnormalities,Psychological Disorders,Skeletal and Muscular Disorders	Huntington disease	Huntington Disease	3.2e-10			AFM,AK1,APOA4,APOE,C3,C9,CHI3L1,CRP,LRG1,NME1,PGK1,PON1,RBP4,SERPINA3,TPI1,TXN	16
Cardiovascular Disease,Organismal Injury and Abnormalities	atherosclerosis	Atherosclerosis	3.4e-10		0.802	AHSG,APOA1,APOA4,APOE,CA1,CACNA2D1,CD163,CHI3L1,CRP,F7,MIF,MPO,PF4,PON1,SPP1	15
Neurological Disease	neurological signs	Neurological signs	3.74e-10			AFM,AK1,APOA1,APOA4,APOE,C3,C9,CHI3L1,CRP,LRG1,MPO,NME1,PGK1,PON1,RBP4,SERPINA3,TPI1,TXN	18
Cell-To-Cell Signaling and Interaction,Cellular Movement,Hematological System Development and Function,Immune Cell Trafficking	recruitment	Recruitment of granulocytes	5.48e-10		-0.027	APOA1,APOE,C3,CAT,CHI3L1,GSN,LTF,MIF,MPO,SOD2,SPP1	11
Cell-To-Cell Signaling and Interaction,Cellular Movement	recruitment	Recruitment of myeloid cells	6.93e-10		-0.366	APOA1,APOE,C3,CAT,CHI3L1,GSN,LTF,MIF,MPO,S100A4,SOD2,SPP1	12
Lipid Metabolism,Molecular Transport,Small Molecule Biochemistry	concentration	Concentration of lipid	7.12e-10		-1.139	AHSG,APOA1,APOA4,APOE,ASGR2,C3,CHGA,CRP,F7,FGL1,IGFBP3,LBP,MECP2,MIF,MPO,PON1,PPBP,RBP4,SOD2,SPP1	20
Cellular Movement,Hematological System Development and Function,Immune Cell Trafficking,Inflammatory Response	cell movement	Cell movement of neutrophils	7.86e-10		1.687	APOA1,APOE,C3,CAT,CRP,F7,GSN,LBP,MPO,PF4,PPBP,SPP1,TXN	13
Free Radical Scavenging	removal	Removal of reactive oxygen species	1.16e-09			APOA4,CAT,MPO,SOD2,TXN	5
Cancer,Organismal Injury and Abnormalities,Reproductive System Disease	breast cancer	Breast cancer	1.33e-09			ADA2,AK1,APOA1,APOE,C3,C9,CACNA2D1,CAT,CHI3L1,CNDP1,F7,GSN,IGFBP2,IGFBP3,IGFBP5,IL1RAP,ITIH3,LBP,LTF,LYVE1,MIF,NID1,NME1,NRP2,PF4,PGK1,PI16,S100A4,S100A6,SOD2,SPP1,TNC,TPI1	33
Organismal Injury and Abnormalities,Tissue Morphology	morphology	Morphology of lesion	1.55e-09			APOA1,APOA4,APOE,C3,CRP,GSN,HABP2,IGFBP2,MIF,MPO,PF4,PON1,SPP1,TXN	14
Cell Death and Survival	cell death	Cell death of phagocytes	1.6e-09		-0.743	APOE,CAT,CRP,GSN,LTF,MIF,MPO,PF4,PON1,SERPINA3,SOD2	11
Carbohydrate Metabolism,Molecular Transport,Small Molecule Biochemistry	concentration	Concentration of D-glucose	1.68e-09		1.082	APOA1,APOA4,APOE,C3,CHGA,IGFBP3,IGFBP5,LTF,MIF,MPO,PON1,SOD2,SPP1	13
Cell-To-Cell Signaling and Interaction,Cellular Movement,Hematological System Development and Function,Immune Cell Trafficking,Inflammatory Response	recruitment	Recruitment of neutrophils	1.9e-09		-0.166	APOA1,APOE,CAT,CHI3L1,GSN,LTF,MIF,MPO,SOD2,SPP1	10
Metabolic Disease,Neurological Disease,Organismal Injury and Abnormalities,Psychological Disorders	Alzheimer disease	Alzheimer disease	2.04e-09			AFM,APOA1,APOA4,APOE,C3,C9,CHI3L1,CLEC3B,CRP,IGFBP2,IGFBP3,MPO,PON1,SERPINA3,SOD2,TXN	16
Cell Death and Survival	necrosis	Necrosis	2.25e-09		-0.498	APMAP,APOA1,APOE,C3,C9,CAT,CHGA,CHI3L1,CRP,F7,FETUB,GSN,IGFBP2,IGFBP3,IGFBP5,LBP,LTF,MECP2,MIF,MPO,NME1,NRP2,PF4,PON1,PPBP,RBP4,S100A4,S100A6,SDF4,SERPINA3,SOD2,SPP1,TNC,TXN	34
Cell Death and Survival	opsonization	Opsonization	2.6e-09			ASGR2,C3,CRP,LBP,MBL2	5
Infectious Diseases	infection	Infection by SARS coronavirus	2.75e-09			AHSG,APOA1,C3,CLEC3B,CRP,F7,GPLD1,ITIH3,PF4,PPBP,RBP4,SERPINA3	12
Cell-To-Cell Signaling and Interaction	activation	Activation of cells	2.76e-09		1.095	APOA1,APOE,C3,CAT,CD163,CHGA,CHI3L1,CRP,F7,FGL1,GSN,IGFBP2,LBP,LTF,MIF,MPO,PF4,PGLYRP2,RBP4,SPP1,TNC	21
Cellular Growth and Proliferation	proliferation	Proliferation of vascular cells	2.89e-09		-0.794	APOE,C3,CHGA,HABP2,IGFBP2,IGFBP5,MIF,NRP2,PF4,SERPINA3,SPP1,TXN	12
Cell Cycle	mitogenesis	Mitogenesis	3.06e-09		0.539	AHSG,APOE,IGFBP2,IGFBP3,IGFBP5,PF4,SPP1,TNC,TXN	9
Cellular Function and Maintenance	engulfment	Engulfment of cells	3.17e-09		1.31	AHSG,APOA1,APOE,C3,CAT,CD163,CRP,GSN,MBL2,MIF,MPO,NME1,PF4,PON1,SIRPB1	15
Cell Death and Survival	cell death	Cell death of myeloid cells	3.2e-09		-0.715	APOE,CAT,CRP,GSN,LTF,MIF,MPO,PF4,PON1,SERPINA3,SOD2	11
Cell-To-Cell Signaling and Interaction,Cellular Movement,Hematological System Development and Function,Immune Cell Trafficking,Inflammatory Response	recruitment	Recruitment of phagocytes	3.58e-09		-0.719	APOA1,APOE,CAT,CHI3L1,GSN,LTF,MIF,MPO,S100A4,SOD2,SPP1	11
Cancer,Organismal Injury and Abnormalities	lymphohematopoietic cancer	Lymphohematopoietic cancer	3.84e-09			ADA2,AHSG,APOE,C3,C9,CAT,CD163,CHGA,CHI3L1,CHIT1,CNDP1,CRP,F7,FETUB,FGL1,GSN,IGFBP3,IGFBP5,IL1RAP,MIF,MPO,NID1,NME1,NRP2,PF4,PGK1,PGLYRP2,PPBP,S100A4,SERPINA11,SERPINA3,SIRPB1,SOD2,SPP1,TNC,TPI1	36
Cellular Movement,Hematological System Development and Function,Immune Cell Trafficking	cellular infiltration	Cellular infiltration by leukocytes	3.95e-09		1.814	APOA1,APOE,C3,F7,IGFBP3,LBP,LTF,MIF,MPO,PF4,PPBP,S100A4,SPP1,TNC	14
Cell Death and Survival	apoptosis	Apoptosis of phagocytes	4.18e-09		-1.076	APOE,CAT,CRP,GSN,LTF,MIF,MPO,PF4,SERPINA3,SOD2	10
Free Radical Scavenging	synthesis	Synthesis of reactive oxygen species	4.35e-09		-0.589	APOA1,APOE,C3,CAT,CRP,F7,FTL,GSN,LTF,MIF,MPO,RBP4,S100A6,SERPINA3,SOD2,SPP1	16
Cancer,Organismal Injury and Abnormalities,Reproductive System Disease	breast or ovarian cancer	Breast or ovarian cancer	4.66e-09			ADA2,AFM,AK1,APOA1,APOE,C3,C9,CACNA2D1,CAT,CHI3L1,CLEC3B,CNDP1,CRP,F7,GSN,IGFBP2,IGFBP3,IGFBP5,IL1RAP,ITIH3,LBP,LTF,LYVE1,MIF,MPO,NID1,NME1,NRP2,PF4,PGK1,PI16,S100A4,S100A6,SIRPB1,SOD2,SPP1,TNC,TPI1	38
Organismal Injury and Abnormalities,Tissue Morphology	size	Size of lesion	5.1e-09			APOA1,APOA4,APOE,C3,CRP,GSN,HABP2,MIF,MPO,PF4,PON1,SPP1,TXN	13
Cell-To-Cell Signaling and Interaction,Hematological System Development and Function,Immune Cell Trafficking,Inflammatory Response	activation	Activation of phagocytes	5.2e-09		1.397	APOA1,APOE,C3,CD163,CHGA,CHI3L1,CRP,LBP,LTF,MIF,MPO,PF4,SPP1	13
Protein Synthesis	quantity	Quantity of protein in blood	5.58e-09		-0.183	AHSG,APOA1,APOA4,APOE,C3,CRP,FGL1,IGFBP3,IGFBP5,MECP2,MIF,PON1,SOD2,SPP1	14
Cell-To-Cell Signaling and Interaction,Cellular Growth and Proliferation	stimulation	Stimulation of cells	5.88e-09		-0.923	APOA1,C3,CAT,IGFBP3,LTF,MIF,MPO,NRP2,PF4,PPBP,S100A4,SPP1	12
Hereditary Disorder,Neurological Disease,Organismal Injury and Abnormalities	familial encephalopathy	Familial encephalopathy	5.98e-09			ADA2,AFM,AHSG,AK1,APOA4,APOE,C3,C9,CA1,CHI3L1,CRP,FTL,IGFBP5,LRG1,MECP2,MPO,NME1,PGK1,PON1,RBP4,SERPINA3,SOD2,TPI1,TXN	24
Cell-To-Cell Signaling and Interaction,Hematological System Development and Function,Inflammatory Response	binding	Binding of professional phagocytic cells	6.74e-09	Increased	2.412	APOA1,APOE,C3,CRP,LBP,MBL2,MIF,PF4,PPBP,TXN	10
Cell Death and Survival	apoptosis	Apoptosis of myeloid cells	6.95e-09		-1.055	APOE,CAT,CRP,GSN,LTF,MIF,MPO,PF4,SERPINA3,SOD2	10
Cancer,Organismal Injury and Abnormalities	breast or colorectal cancer	Breast or colorectal cancer	7.67e-09			ADA2,AFM,AHSG,AK1,APOA1,APOA4,APOE,C3,C9,CA1,CACNA2D1,CAT,CD163,CHI3L1,CHIT1,CLEC3B,CNDP1,CRP,F7,FETUB,FGL1,GPLD1,GSN,IGFBP2,IGFBP3,IGFBP5,IL1RAP,ITIH3,LBP,LTF,LYVE1,MIF,MPO,NID1,NME1,NRP2,PF4,PGK1,PGLYRP2,PI16,PON1,RBP4,S100A4,S100A6,SERPINA3,SOD2,SPP1,TNC,TPI1,TXN	50
Protein Synthesis	quantity	Quantity of protein lipid complex in blood	8.26e-09		-0.085	APOA1,APOA4,APOE,CRP,FGL1,MECP2,PON1	7
Infectious Diseases	infection	Infection by RNA virus	8.74e-09		1.219	AHSG,APOA1,APOE,ASGR2,C3,CACNA2D1,CLEC3B,CRP,F7,GPLD1,ITIH3,LTF,MBL2,PF4,PPBP,RBP4,S100A4,SDF4,SERPINA3,SPP1	20
Carbohydrate Metabolism	metabolism	Metabolism of carbohydrate	9.01e-09		0.063	APOA1,APOA4,APOE,CHGA,CHIT1,GPLD1,IGFBP3,LTF,LYVE1,MECP2,MIF,PF4,PGK1,PON1,PPBP,SPP1,TPI1	17
Cell-To-Cell Signaling and Interaction,Inflammatory Response	immune response	Immune response of leukocytes	9.27e-09		0.665	APOA1,APOE,C3,CRP,GSN,IL1RAP,LTF,MBL2,MIF,PF4,PON1,SIRPB1	12
Inflammatory Response	inflammation	Inflammation of body cavity	9.82e-09		1.173	APOA1,APOA4,APOE,C3,CRP,IGFBP3,LBP,LRG1,LTF,MIF,MPO,PF4,PGLYRP2,PON1,S100A4,SERPINA3,SOD2,SPP1,TPI1,TXN	20
Endocrine System Disorders,Metabolic Disease,Organismal Injury and Abnormalities	insulin resistance	Insulin resistance	1.1e-08	Decreased	-2.129	AHSG,APOA1,APOE,C3,CA1,CACNA2D1,CRP,LBP,LTF,MIF,RBP4,SOD2	12
Cancer,Hematological Disease,Organismal Injury and Abnormalities	neoplasia	Neoplasia of blood cells	1.17e-08			ADA2,APOE,C3,C9,CAT,CD163,CHGA,CHI3L1,CHIT1,CNDP1,CRP,F7,FETUB,FGL1,GSN,IGFBP3,IGFBP5,IL1RAP,MIF,MPO,NID1,NME1,NRP2,PF4,PGK1,PGLYRP2,PPBP,S100A4,SERPINA11,SERPINA3,SIRPB1,SOD2,SPP1,TNC,TPI1	35
Cellular Development,Cellular Growth and Proliferation,Organ Development,Skeletal and Muscular System Development and Function,Tissue Development	proliferation	Proliferation of smooth muscle cells	1.29e-08		0.089	APOE,F7,HABP2,IGFBP2,IGFBP3,IGFBP5,MIF,PF4,SPP1,TNC,TXN	11
Carbohydrate Metabolism	quantity	Quantity of carbohydrate	1.37e-08		0.726	APOA1,APOA4,APOE,C3,CHGA,F7,IGFBP3,IGFBP5,LBP,LTF,MIF,MPO,PON1,SOD2,SPP1	15
Cardiovascular Disease	vascular lesion	Vascular lesion	1.42e-08			APOA1,APOA4,APOE,CRP,F7,FTL,MIF,MPO,PON1,S100A4,SPP1	11
Cancer,Hematological Disease,Organismal Injury and Abnormalities	hematologic cancer	Hematologic cancer	1.5e-08			ADA2,APOE,C3,C9,CAT,CD163,CHGA,CHI3L1,CHIT1,CNDP1,CRP,F7,FETUB,FGL1,GSN,IGFBP3,IGFBP5,IL1RAP,MIF,MPO,NID1,NME1,NRP2,PF4,PGK1,PGLYRP2,PPBP,S100A4,SERPINA11,SERPINA3,SIRPB1,SOD2,SPP1,TNC,TPI1	35
Cardiovascular Disease,Organismal Injury and Abnormalities	atherosclerotic lesion	Atherosclerotic lesion	1.5e-08			APOA1,APOA4,APOE,CRP,F7,MIF,MPO,PON1,SPP1	9
Cancer,Organismal Injury and Abnormalities,Respiratory Disease	carcinoma	Lung carcinoma	1.52e-08			AFM,AHSG,APMAP,APOA1,APOA4,APOE,C3,C9,CACNA2D1,CD163,CHGA,CHIT1,CNDP1,CRP,FETUB,FGL1,FTL,GSN,IGFBP2,IGFBP3,IL1RAP,ITIH3,LTF,MECP2,MPO,NID1,NME1,PGK1,PON1,S100A4,S100A6,SERPINA11,SERPINA3,SIRPB1,SOD2,SPP1,TNC,TPI1	38
Dermatological Diseases and Conditions,Organismal Injury and Abnormalities	psoriasis	Psoriasis	1.74e-08			APOE,C3,CHIT1,CLEC3B,CRP,GSN,IGFBP3,LTF,MECP2,MIF,NRP2,RBP4,SOD2,TNC	14
Cancer,Hematological Disease,Organismal Injury and Abnormalities	myeloid or lymphoid neoplasm	Myeloid or lymphoid neoplasm	1.87e-08			ADA2,APOE,C3,C9,CAT,CD163,CHGA,CHI3L1,CHIT1,CNDP1,CRP,F7,FETUB,FGL1,GSN,IGFBP3,IGFBP5,IL1RAP,MIF,MPO,NID1,NME1,NRP2,PF4,PGK1,PGLYRP2,PPBP,S100A4,SERPINA11,SERPINA3,SIRPB1,SOD2,SPP1,TNC,TPI1	35
Cell-To-Cell Signaling and Interaction,Hematological System Development and Function	activation	Activation of myeloid cells	2.13e-08		1.595	APOE,C3,CD163,CHGA,CHI3L1,CRP,LBP,LTF,MIF,MPO,PF4,SPP1	12
Cellular Movement,Hematological System Development and Function,Immune Cell Trafficking,Inflammatory Response	migration	Migration of phagocytes	2.16e-08	Increased	2.271	APOA1,APOE,C3,CAT,MIF,MPO,NRP2,PPBP,SPP1,TNC,TXN	11
Cell-To-Cell Signaling and Interaction,Cellular Function and Maintenance,Inflammatory Response	phagocytosis	Phagocytosis of cells	2.35e-08		1.121	AHSG,APOA1,C3,CAT,CRP,GSN,MBL2,MIF,MPO,PF4,PON1,SIRPB1	12
Cardiovascular Disease,Organismal Injury and Abnormalities	infarction	Infarction	2.85e-08		1.343	APOA1,APOE,C3,CA1,CACNA2D1,CD163,CRP,F7,GSN,MIF,PON1,TXN	12
Cell Death and Survival	apoptosis	Delay in apoptosis of neutrophils	2.94e-08			CAT,CRP,GSN,LTF	4
Inflammatory Response,Organismal Injury and Abnormalities	inflammation	Inflammation of organ	3.49e-08		0.803	APOA1,APOA4,APOE,C3,CA1,CAT,CRP,GSN,IGFBP3,LBP,LRG1,LTF,MIF,MPO,PF4,PGLYRP2,PON1,S100A4,SERPINA3,SOD2,SPP1,TPI1,TXN	23
Metabolic Disease,Organismal Injury and Abnormalities	metabolism	Abnormal metabolism	3.7e-08			APOA1,APOE,CACNA2D1,CHIT1,CRP,F7,IGFBP3,IGFBP5,LBP,MPO,PON1,SOD2	12
Infectious Diseases	sepsis	Sepsis	3.93e-08		0.152	APOE,C3,CD163,CRP,LBP,LTF,MBL2,MIF,MPO,SPP1	10
Cell Death and Survival	cell death	Cell death of neuroblastoma cell lines	4.29e-08		0.508	APOE,CAT,IGFBP5,MIF,S100A6,SERPINA3,SOD2,SPP1,TXN	9
Infectious Diseases	infection	Viral Infection	4.48e-08		1.098	AHSG,APOA1,APOE,ASGR2,C3,CACNA2D1,CAT,CLEC3B,CRP,F7,FTL,GPLD1,IGFBP3,ITIH3,LTF,MBL2,MIF,PF4,PPBP,RBP4,S100A4,SDF4,SERPINA3,SPP1,TXN	25
Cell-To-Cell Signaling and Interaction,Hematological System Development and Function,Immune Cell Trafficking	binding	Binding of granulocytes	4.48e-08	Increased	2.764	APOA1,C3,LBP,LTF,MPO,PF4,PPBP,TXN	8
Inflammatory Response	immune response	Immune response of cells	4.63e-08		1.279	AHSG,APOA1,APOE,C3,CAT,CRP,GSN,IL1RAP,LTF,MBL2,MIF,MPO,PF4,PON1,SIRPB1	15
Cancer,Organismal Injury and Abnormalities	anogenital cancer	Anogenital cancer	4.66e-08			ADA2,AFM,AK1,APMAP,APOA1,APOA4,APOE,ASGR2,C3,C9,CA1,CACNA2D1,CAT,CD163,CHGA,CHI3L1,CLEC3B,CNDP1,CRP,F7,FETUB,GSN,HABP2,IGFBP2,IGFBP3,IGFBP5,IL1RAP,ITIH3,LBP,LRG1,LTF,LYVE1,MECP2,MIF,MPO,NID1,NKPD1,NME1,NRP2,PF4,PGK1,PI16,PON1,S100A4,S100A6,SDF4,SERPINA3,SIRPB1,SOD2,SPP1,TNC,TPI1,TXN	53
Cardiovascular System Development and Function,Cellular Movement	cell movement	Cell movement of endothelial cells	4.69e-08		-1.284	APOA1,APOE,CHGA,CRP,GPLD1,IGFBP3,MECP2,MIF,NRP2,PF4,S100A4,SPP1	12
Gastrointestinal Disease,Immunological Disease,Ophthalmic Disease,Organismal Injury and Abnormalities	Sjögren syndrome	Sjögren syndrome	5.04e-08			APOA1,C3,CRP,F7,MPO,PPBP,SPP1	7
Developmental Disorder,Hereditary Disorder,Metabolic Disease,Organismal Injury and Abnormalities	amyloidosis	Autosomal dominant amyloidosis	5.59e-08			APOA1,APOE,GSN,MPO	4
Endocrine System Disorders,Metabolic Disease,Organismal Injury and Abnormalities	metabolic syndrome X	Metabolic syndrome X	5.65e-08			APOA1,APOE,CA1,CACNA2D1,CRP,LBP,LTF,RBP4	8
Cancer,Organismal Injury and Abnormalities	breast or pancreatic cancer	Breast or pancreatic cancer	5.78e-08			ADA2,AFM,AK1,APOA1,APOE,C3,C9,CACNA2D1,CAT,CD163,CHGA,CHI3L1,CLEC3B,CNDP1,CRP,F7,GSN,IGFBP2,IGFBP3,IGFBP5,IL1RAP,ITIH3,LBP,LTF,LYVE1,MIF,MPO,NID1,NME1,NRP2,PF4,PGK1,PI16,PPBP,S100A4,S100A6,SIRPB1,SOD2,SPP1,TNC,TPI1,TXN	42
Cellular Compromise,Inflammatory Response	degranulation	Degranulation of blood platelets	5.89e-08			AHSG,APOA1,CLEC3B,ITIH3,PF4,PPBP,SERPINA3	7
Cellular Movement,Hematological System Development and Function,Immune Cell Trafficking	cell movement	Cell movement of antigen presenting cells	5.91e-08	Increased	2.084	APOA1,APOE,C3,F7,GSN,MIF,MPO,NRP2,PF4,S100A4,SPP1,TNC	12
Dermatological Diseases and Conditions,Organismal Injury and Abnormalities	skin lesion	Skin lesion	6.51e-08		0.555	ADA2,AFM,AHSG,APMAP,APOA1,APOA4,APOE,ASGR2,BLVRB,C3,C9,CA1,CACNA2D1,CD163,CHI3L1,CHIT1,CNDP1,CRP,F7,FETUB,FGL1,FTL,GPLD1,GSN,HABP2,IGFBP2,IGFBP3,IL1RAP,ITIH3,LBP,LRG1,LTF,MBL2,MIF,MPO,NID1,NME1,NRP2,PF4,PGK1,PGLYRP2,PI16,PON1,PPBP,RBP4,S100A4,SERPINA11,SERPINA3,SIRPB1,SOD2,SPP1,TNC,TPI1	53
Cell-To-Cell Signaling and Interaction,Hematological System Development and Function,Immune Cell Trafficking,Inflammatory Response	activation	Activation of antigen presenting cells	8.16e-08		0.662	APOA1,APOE,C3,CHGA,CHI3L1,CRP,LBP,LTF,MIF,MPO,RBP4	11
Cellular Development,Cellular Growth and Proliferation,Organ Development,Skeletal and Muscular System Development and Function,Tissue Development	proliferation	Proliferation of muscle cells	8.34e-08		0.333	APOE,F7,HABP2,IGFBP2,IGFBP3,IGFBP5,MIF,PF4,RBP4,SPP1,TNC,TXN	12
Inflammatory Response	inflammation	Inflammation of absolute anatomical region	8.97e-08		0.722	APOA1,APOA4,APOE,C3,CA1,CRP,IGFBP3,LBP,LRG1,LTF,MIF,MPO,PF4,PGLYRP2,PON1,S100A4,SERPINA3,SOD2,SPP1,TPI1,TXN	21
Neurological Disease	progressive motor neuropathy	Progressive motor neuropathy	9.69e-08			APOE,C3,CHGA,FTL,GSN,LRG1,LTF,MIF,PON1,S100A4,S100A6,SERPINA3,SOD2,SPP1,TNC	15
Free Radical Scavenging	modification	Modification of hydrogen peroxide	9.71e-08		-0.805	CAT,MPO,SOD2,TXN	4
Cellular Function and Maintenance	engulfment	Engulfment of leukocytes	1.03e-07		0.719	APOA1,APOE,C3,CRP,GSN,MBL2,MIF,PF4,SIRPB1	9
Cancer,Organismal Injury and Abnormalities,Reproductive System Disease	breast or gynecological cancer	Breast or gynecological cancer	1.34e-07			ADA2,AFM,AK1,APOA1,APOA4,APOE,ASGR2,C3,C9,CA1,CACNA2D1,CAT,CD163,CHI3L1,CLEC3B,CNDP1,CRP,F7,GSN,HABP2,IGFBP2,IGFBP3,IGFBP5,IL1RAP,ITIH3,LBP,LTF,LYVE1,MECP2,MIF,MPO,NID1,NKPD1,NME1,NRP2,PF4,PGK1,PI16,PON1,S100A4,S100A6,SDF4,SERPINA3,SIRPB1,SOD2,SPP1,TNC,TPI1	48
Cancer,Organismal Injury and Abnormalities	advanced malignant tumor	Advanced malignant tumor	1.54e-07		1.793	AHSG,APOA1,APOE,C3,CAT,CHGA,FTL,IGFBP2,IGFBP5,LTF,MIF,NME1,NRP2,PF4,PPBP,S100A4,SOD2,SPP1,TNC	19
Inflammatory Response	acute phase reaction	Acute phase reaction	1.58e-07			AHSG,CRP,LBP,MBL2	4
Cardiovascular System Development and Function,Cellular Movement	migration	Migration of endothelial cells	1.64e-07		-0.878	APOA1,APOE,CHGA,CRP,GPLD1,IGFBP3,MECP2,MIF,NRP2,PF4,SPP1	11
Free Radical Scavenging,Small Molecule Biochemistry	conversion	Conversion of hydrogen peroxide	1.68e-07			CAT,MPO,SOD2	3
Cell-To-Cell Signaling and Interaction	immune response	Immune response of myeloid cells	1.75e-07		0.74	APOA1,C3,CRP,GSN,MBL2,MIF,PF4,PON1,SIRPB1	9
Tissue Morphology	quantity	Quantity of cells	1.77e-07		0.719	APOA1,APOA4,APOE,C3,CACNA2D1,CAT,CHI3L1,CRP,FGL1,GSN,IGFBP2,IGFBP3,IGFBP5,IL1RAP,MBL2,MECP2,MIF,MPO,NRP2,PF4,PON1,SOD2,SPP1,TNC,TXN	25
Cell-To-Cell Signaling and Interaction	adhesion	Adhesion of myeloid cells	1.86e-07	Increased	2.168	APOA1,C3,CRP,LTF,MIF,PF4,PPBP,TXN	8
Cancer,Organismal Injury and Abnormalities	pelvic tumor	Pelvic tumor	2.04e-07			AFM,APMAP,APOA1,APOA4,APOE,ASGR2,C3,C9,CA1,CACNA2D1,CD163,CHGA,CHI3L1,CHIT1,CLEC3B,CNDP1,CRP,F7,FETUB,FGL1,GSN,HABP2,IGFBP2,IGFBP3,IGFBP5,IL1RAP,ITIH3,LRG1,LTF,LYVE1,MECP2,MIF,MPO,NID1,NKPD1,NME1,NRP2,PF4,PGK1,PON1,RBP4,S100A4,S100A6,SDF4,SERPINA3,SIRPB1,SOD2,SPP1,TNC,TPI1,TXN	51
Cancer,Dermatological Diseases and Conditions,Organismal Injury and Abnormalities	skin tumor	Skin tumor	2.24e-07			ADA2,AFM,AHSG,APMAP,APOA4,APOE,ASGR2,BLVRB,C3,C9,CA1,CACNA2D1,CD163,CHI3L1,CHIT1,CNDP1,CRP,F7,FETUB,FGL1,FTL,GPLD1,GSN,HABP2,IGFBP2,IGFBP3,IL1RAP,ITIH3,LBP,LRG1,LTF,MBL2,MIF,MPO,NID1,NME1,NRP2,PF4,PGK1,PGLYRP2,PI16,PON1,PPBP,RBP4,S100A4,SERPINA11,SERPINA3,SIRPB1,SOD2,SPP1,TNC,TPI1	52
Cardiovascular System Development and Function	morphology	Morphology of cardiovascular system	2.25e-07			APOE,CACNA2D1,CAT,CHGA,F7,GSN,IGFBP2,MIF,NID1,PF4,PGK1,RBP4,S100A6,SOD2,SPP1,TPI1,TXN	17
Cancer,Organismal Injury and Abnormalities	nonhematologic malignant neoplasm	Nonhematologic malignant neoplasm	2.35e-07		0.977	ADA2,AFM,AHSG,AK1,APMAP,APOA1,APOA4,APOE,ASGR2,BLVRB,C3,C9,CA1,CACNA2D1,CAT,CD163,CHGA,CHI3L1,CHIT1,CLEC3B,CNDP1,CRP,F7,FETUB,FGL1,FTL,GPLD1,GSN,HABP2,IGFBP2,IGFBP3,IGFBP5,IL1RAP,ITIH3,LBP,LRG1,LTF,LYVE1,MBL2,MECP2,MIF,MPO,NID1,NKPD1,NME1,NRP2,PF4,PGK1,PGLYRP2,PI16,PON1,PPBP,RBP4,S100A4,S100A6,SDF4,SERPINA11,SERPINA3,SIRPB1,SOD2,SPP1,TNC,TPI1,TXN	64
Cardiovascular Disease,Organismal Injury and Abnormalities,Skeletal and Muscular Disorders	myocardial infarction	Myocardial infarction	2.43e-07		1.343	APOA1,APOE,C3,CA1,CACNA2D1,CD163,CRP,F7,PON1	9
Cellular Movement,Skeletal and Muscular System Development and Function	cell movement	Cell movement of smooth muscle cells	2.55e-07		-0.675	APOE,HABP2,IGFBP2,IGFBP5,S100A4,SERPINA3,SPP1,TXN	8
Cardiovascular System Development and Function,Cellular Development,Cellular Function and Maintenance,Cellular Growth and Proliferation,Organismal Development,Tissue Development	development	Endothelial cell development	2.56e-07		-0.672	APOA1,APOE,C3,CHGA,HABP2,IGFBP3,LRG1,NRP2,PF4,SERPINA3,SPP1	11
Cellular Movement	cell movement	Cell movement of connective tissue cells	2.68e-07		-0.16	APOE,CCL14,F7,GSN,LTF,MIF,PF4,PPBP,SPP1	9
Tissue Development	development	Development of epithelial tissue	2.68e-07		-0.612	APOA1,APOE,C3,CHGA,HABP2,IGFBP3,LRG1,NID1,NME1,NRP2,PF4,SERPINA3,SPP1	13
Cell-To-Cell Signaling and Interaction,Cellular Function and Maintenance,Hematological System Development and Function	phagocytosis	Phagocytosis of myeloid cells	2.71e-07		0.206	APOA1,C3,CRP,GSN,MBL2,MIF,PF4,SIRPB1	8
Lipid Metabolism,Small Molecule Biochemistry,Vitamin and Mineral Metabolism	metabolism	Metabolism of cholesterol	2.77e-07		-0.684	APOA1,APOA4,APOE,CAT,FGL1,PON1,SPP1	7
Endocrine System Disorders,Gastrointestinal Disease,Metabolic Disease,Organismal Injury and Abnormalities	diabetic complication	Diabetic complication	2.96e-07			APOE,C9,CA1,CACNA2D1,CHI3L1,CLEC3B,CRP,GPLD1,IGFBP2,NRP2,SOD2,SPP1	12
Cell-To-Cell Signaling and Interaction,Cellular Function and Maintenance,Inflammatory Response	phagocytosis	Phagocytosis of phagocytes	3.06e-07		0.341	APOA1,C3,CRP,GSN,MBL2,MIF,PF4,SIRPB1	8
Cell Death and Survival	apoptosis	Apoptosis of leukocytes	3.24e-07		-1.315	APOE,CAT,CHI3L1,CRP,GSN,LTF,MIF,MPO,PF4,SERPINA3,SOD2,SPP1	12
Cellular Movement,Hematological System Development and Function,Immune Cell Trafficking	migration	Migration of antigen presenting cells	3.24e-07	Increased	2.179	APOA1,APOE,C3,MIF,MPO,NRP2,SPP1,TNC	8
Cardiovascular Disease,Organismal Injury and Abnormalities	peripheral vascular disease	Peripheral vascular disease	3.28e-07			ADA2,AHSG,APOA1,APOE,CA1,CACNA2D1,CD163,CRP,GSN,IGFBP5,SERPINA3,SPP1	12
Developmental Disorder,Hereditary Disorder,Metabolic Disease,Organismal Injury and Abnormalities	hereditary systemic amyloidosis	Hereditary systemic amyloidosis	3.35e-07			APOA1,APOE,GSN	3
Cardiovascular Disease,Hematological Disease,Metabolic Disease,Organismal Injury and Abnormalities	hypercholesterolemia	Hypercholesterolemia	3.62e-07			APOA1,APOE,CACNA2D1,CRP,F7,LBP	6
Cellular Movement,Hematological System Development and Function,Immune Cell Trafficking,Inflammatory Response	cell movement	Cell movement of macrophages	3.68e-07		1.218	APOA1,APOE,C3,F7,GSN,MIF,PF4,S100A4,SPP1,TNC	10
Free Radical Scavenging	production	Production of reactive oxygen species	3.8e-07		-0.909	APOE,C3,CAT,CRP,F7,FTL,GSN,LTF,RBP4,SERPINA3,SOD2,SPP1	12
Cell-To-Cell Signaling and Interaction,Inflammatory Response	immune response	Immune response of phagocytes	3.92e-07		0.818	APOA1,C3,CRP,GSN,MBL2,MIF,PF4,PON1,SIRPB1	9
Cellular Function and Maintenance	homeostasis	Cellular homeostasis	4.12e-07		-0.675	AK1,APOA1,APOE,C3,CAT,CCL14,CHGA,CRP,F7,FTL,GSN,IGFBP3,IGFBP5,LTF,MIF,PF4,PGLYRP2,PPBP,RBP4,S100A4,SERPINA3,SOD2,SPP1	23
Protein Synthesis	quantity	Quantity of ldl cholesterol in blood	4.22e-07		-0.047	APOA1,APOE,CRP,MECP2,PON1	5
Dermatological Diseases and Conditions,Inflammatory Disease,Organismal Injury and Abnormalities	acne	Acne	4.27e-07			APOA1,CAT,CD163,RBP4,SOD2,TNC	6
Lipid Metabolism,Molecular Transport,Small Molecule Biochemistry	reverse cholesterol transport	Reverse cholesterol transport	4.28e-07			APOA1,APOA4,APOE,MPO	4
Organismal Injury and Abnormalities,Respiratory Disease	damage	Damage of lung	4.3e-07		1.964	AHSG,C3,CRP,HABP2,IGFBP3,MIF,PF4,TNC,TXN	9
Organismal Injury and Abnormalities	nodule	Nodule	4.5e-07			AHSG,APOA1,FTL,IGFBP3,RBP4,SPP1	6
Cardiovascular Disease,Organismal Injury and Abnormalities	atherogenesis	Atherogenesis	4.5e-07			APOA1,APOE,CRP,MPO,PON1,SPP1	6
Cellular Function and Maintenance	endocytosis	Endocytosis by eukaryotic cells	4.52e-07		0.595	APOA1,APOE,C3,CD163,CRP,GSN,MBL2,MIF,NME1,PF4,SIRPB1	11
Cellular Movement,Hematological System Development and Function,Immune Cell Trafficking,Inflammatory Response	cellular infiltration	Cellular infiltration by phagocytes	4.9e-07		1.712	APOA1,APOE,C3,F7,LBP,MIF,PF4,PPBP,SPP1,TNC	10
Cellular Compromise	respiratory burst	Respiratory burst	5e-07		1.709	C3,LBP,LTF,MIF,MPO,PF4	6
Cancer,Organismal Injury and Abnormalities	pelvic cancer	Pelvic cancer	5.02e-07			AFM,APMAP,APOA1,APOA4,APOE,ASGR2,C3,C9,CA1,CACNA2D1,CD163,CHGA,CHI3L1,CHIT1,CLEC3B,CNDP1,CRP,F7,FETUB,FGL1,GSN,HABP2,IGFBP2,IGFBP3,IGFBP5,IL1RAP,ITIH3,LRG1,LTF,LYVE1,MECP2,MIF,MPO,NID1,NKPD1,NME1,NRP2,PF4,PGK1,PON1,RBP4,S100A4,SDF4,SERPINA3,SIRPB1,SOD2,SPP1,TNC,TPI1,TXN	50
Free Radical Scavenging,Small Molecule Biochemistry	catabolism	Catabolism of hydrogen peroxide	5.08e-07			APOA4,CAT,MPO,TXN	4
Cancer,Gastrointestinal Disease,Organismal Injury and Abnormalities	digestive system cancer	Digestive system cancer	5.27e-07		1.109	ADA2,AFM,AHSG,APMAP,APOA1,APOA4,APOE,BLVRB,C3,C9,CA1,CACNA2D1,CAT,CD163,CHGA,CHI3L1,CHIT1,CLEC3B,CNDP1,CRP,F7,FETUB,FGL1,FTL,GPLD1,GSN,HABP2,IGFBP2,IGFBP3,IGFBP5,IL1RAP,ITIH3,LBP,LRG1,LTF,LYVE1,MECP2,MIF,MPO,NID1,NKPD1,NME1,NRP2,PF4,PGK1,PGLYRP2,PI16,PON1,PPBP,RBP4,S100A4,S100A6,SDF4,SERPINA3,SIRPB1,SOD2,SPP1,TNC,TPI1,TXN	60
Psychological Disorders	psychological disorder	Severe psychological disorder	5.49e-07			APOA1,APOA4,APOE,C3,CA1,CACNA2D1,CHGA,CHI3L1,GSN,IGFBP2,MECP2,NID1,S100A6,SOD2	14
Cellular Movement,Hematological System Development and Function,Immune Cell Trafficking,Inflammatory Response	chemotaxis	Chemotaxis of granulocytes	5.75e-07		1.883	APOA1,C3,CCL14,GSN,LBP,PF4,PPBP,SPP1	8
Lipid Metabolism,Small Molecule Biochemistry	transmission	Transmission of lipid	5.99e-07			APOA1,APOA4,APOE,LBP	4
Organismal Injury and Abnormalities	calcinosis	Calcinosis	6.14e-07			AHSG,APOA1,APOA4,APOE,SOD2,SPP1	6
Cellular Movement,Hematological System Development and Function,Immune Cell Trafficking,Inflammatory Response	cellular infiltration	Infiltration by neutrophils	6.24e-07		1.831	APOA1,APOE,C3,F7,LBP,PF4,PPBP,SPP1	8
Cell-To-Cell Signaling and Interaction,Hematological System Development and Function,Immune Cell Trafficking,Inflammatory Response	activation	Activation of macrophages	6.57e-07		0.859	APOE,C3,CHGA,CHI3L1,CRP,LBP,LTF,MIF,MPO	9
Cardiovascular System Development and Function,Cellular Development,Cellular Function and Maintenance,Cellular Growth and Proliferation,Organismal Development,Tissue Development	proliferation	Proliferation of endothelial cells	6.7e-07		-0.886	APOA1,APOE,C3,CHGA,HABP2,LRG1,NRP2,PF4,SERPINA3,SPP1	10
Cellular Function and Maintenance	uptake	Uptake of cells	6.93e-07		1.4	APOE,C3,CD163,IGFBP3,MBL2	5
Cellular Development,Cellular Growth and Proliferation	proliferation	Proliferation of myeloid cells	7.32e-07		0.575	APOA1,APOE,CAT,CD163,MBL2,PF4,SPP1,TXN	8
Cancer,Organismal Injury and Abnormalities	extracranial solid tumor	Extracranial solid tumor	8.59e-07		0.676	ADA2,AFM,AHSG,AK1,APMAP,APOA1,APOA4,APOE,ASGR2,BLVRB,C3,C9,CA1,CACNA2D1,CAT,CD163,CHGA,CHI3L1,CHIT1,CLEC3B,CNDP1,CRP,F7,FETUB,FGL1,FTL,GPLD1,GSN,HABP2,IGFBP2,IGFBP3,IGFBP5,IL1RAP,ITIH3,LBP,LRG1,LTF,LYVE1,MBL2,MECP2,MIF,MPO,NID1,NKPD1,NME1,NRP2,PF4,PGK1,PGLYRP2,PI16,PON1,PPBP,RBP4,S100A4,S100A6,SDF4,SERPINA11,SERPINA3,SIRPB1,SOD2,SPP1,TNC,TPI1,TXN	64
Developmental Disorder,Hereditary Disorder,Metabolic Disease,Organismal Injury and Abnormalities	familial amyloidosis	Familial amyloidosis	8.73e-07			APOA1,APOA4,APOE,GSN,MPO	5
Cancer,Organismal Injury and Abnormalities	carcinoma	Carcinoma	8.76e-07		1.088	ADA2,AFM,AHSG,AK1,APMAP,APOA1,APOA4,APOE,ASGR2,BLVRB,C3,C9,CA1,CACNA2D1,CAT,CD163,CHGA,CHI3L1,CHIT1,CLEC3B,CNDP1,CRP,F7,FETUB,FGL1,FTL,GPLD1,GSN,HABP2,IGFBP2,IGFBP3,IGFBP5,IL1RAP,ITIH3,LBP,LRG1,LTF,LYVE1,MECP2,MIF,MPO,NID1,NKPD1,NME1,NRP2,PF4,PGK1,PGLYRP2,PI16,PON1,PPBP,RBP4,S100A4,S100A6,SDF4,SERPINA11,SERPINA3,SIRPB1,SOD2,SPP1,TNC,TPI1,TXN	63
Cellular Function and Maintenance,Tissue Development	function	Function of connective tissue cells	9.06e-07			APOE,CHI3L1,CHIT1,GSN,SPP1,TXN	6
Cancer,Organismal Injury and Abnormalities	lymphoreticular neoplasm	Lymphoreticular neoplasm	9.12e-07			ADA2,AHSG,C3,C9,CD163,CHGA,CHI3L1,CHIT1,CNDP1,CRP,FETUB,GSN,IGFBP3,IL1RAP,MPO,NID1,NME1,NRP2,PF4,PGK1,PGLYRP2,PPBP,S100A4,SERPINA11,SIRPB1,SOD2,TNC,TPI1	28
Cell Death and Survival	opsonization	Opsonization of cells	9.35e-07			ASGR2,C3,MBL2	3
Organismal Development	morphology	Morphology of body cavity	9.48e-07			APOA1,APOE,C3,CACNA2D1,CAT,CHGA,FETUB,FGL1,GSN,IGFBP2,IGFBP3,IGFBP5,MECP2,MIF,PGK1,PGLYRP2,RBP4,S100A6,SOD2,SPP1,TPI1,TXN	22
Carbohydrate Metabolism	metabolism	Metabolism of polysaccharide	9.61e-07		0.896	APOE,CHGA,CHIT1,IGFBP3,LTF,LYVE1,PF4,PPBP,SPP1	9
Cell-To-Cell Signaling and Interaction,Hematological System Development and Function,Immune Cell Trafficking,Inflammatory Response	activation	Activation of neutrophils	9.95e-07		0.764	C3,LTF,MIF,MPO,PF4,SPP1	6
Neurological Disease,Organismal Injury and Abnormalities	chronic fatigue syndrome	Chronic fatigue syndrome	1.01e-06			C3,CNDP1,GSN,SERPINA3,SPP1	5
Cancer,Organismal Injury and Abnormalities,Tumor Morphology	progression	Progression of tumor	1.04e-06		1.134	APOE,CAT,IGFBP2,MIF,NRP2,S100A4,SOD2,SPP1,TNC	9
Cancer,Organismal Injury and Abnormalities	metastasis	Metastasis	1.12e-06		1.793	AHSG,APOA1,APOE,C3,CAT,CHGA,FTL,IGFBP2,IGFBP5,LTF,MIF,NME1,NRP2,S100A4,SOD2,SPP1,TNC	17
Cancer,Organismal Injury and Abnormalities	development	Development of malignant tumor	1.14e-06		1.118	ADA2,AFM,AHSG,APOA1,APOA4,APOE,ASGR2,BLVRB,C3,C9,CA1,CACNA2D1,CAT,CD163,CHGA,CHIT1,CLEC3B,CNDP1,CRP,F7,FETUB,FGL1,GPLD1,GSN,HABP2,IGFBP2,IGFBP3,IGFBP5,IL1RAP,ITIH3,LTF,MECP2,MIF,MPO,NID1,NKPD1,NME1,NRP2,PF4,PGK1,PGLYRP2,PI16,PON1,PPBP,RBP4,S100A4,S100A6,SDF4,SERPINA3,SIRPB1,SOD2,SPP1,TNC,TPI1	54
Cellular Compromise	injury	Injury of cells	1.14e-06		0.728	C3,CAT,CHGA,MPO,SOD2,TXN	6
Cell-To-Cell Signaling and Interaction,Hematological System Development and Function,Immune Cell Trafficking,Inflammatory Response	activation	Activation of mononuclear leukocytes	1.14e-06		-0.315	APOE,C3,CD163,F7,FGL1,IGFBP2,LBP,LTF,MIF,PGLYRP2,SPP1,TNC	12
Cellular Movement	cellular infiltration	Cellular infiltration by myeloid cells	1.15e-06		1.734	APOA1,APOE,C3,F7,LBP,MIF,PF4,PPBP,SPP1,TNC	10
Lipid Metabolism,Molecular Transport,Small Molecule Biochemistry	quantity	Quantity of steroid	1.16e-06		-0.679	APOA1,APOA4,APOE,ASGR2,CHGA,CRP,FGL1,MECP2,MIF,MPO,PON1,SPP1	12
Cardiovascular Disease	plaque	Plaque	1.25e-06			APOE,CHI3L1,MIF,SERPINA3	4
Organismal Development	growth	Growth of vessel	1.25e-06		-0.66	APOE,HABP2,IGFBP2,IGFBP5,MIF,PF4,SOD2,SPP1,TXN	9
Gastrointestinal Disease,Inflammatory Disease,Inflammatory Response,Organismal Injury and Abnormalities	colitis	Colitis	1.27e-06	Increased	2	APOA4,C3,CRP,LBP,LRG1,LTF,MPO,PGLYRP2,PON1,SERPINA3,SPP1	11
Psychological Disorders	depressive disorder	Depressive disorder	1.33e-06			APOE,CA1,CACNA2D1,CHGA,CRP,IGFBP2,PF4,PPBP,SOD2	9
Carbohydrate Metabolism,Molecular Transport	transport	Transport of carbohydrate	1.35e-06		0.656	AK1,APOA1,APOE,C3,CAT,LBP,MIF,PPBP	8
Cell-To-Cell Signaling and Interaction,Hematological System Development and Function,Immune Cell Trafficking,Inflammatory Response	adhesion	Adhesion of phagocytes	1.37e-06		1.962	APOA1,C3,CRP,MIF,PF4,PPBP,TXN	7
Cell Death and Survival,Organismal Injury and Abnormalities	cell death	Cell death of endothelial cells	1.38e-06		1.276	CAT,CRP,IGFBP3,MIF,RBP4,SERPINA3,SPP1,TXN	8
Molecular Transport	transport	Transport of molecule	1.38e-06		0.046	AFM,AK1,APOA1,APOA4,APOE,C3,CA1,CACNA2D1,CAT,CHGA,CRP,FTL,GPLD1,GSN,LBP,LTF,MIF,MPO,PON1,PPBP,RBP4,SOD2	22
Cell Death and Survival,Organismal Injury and Abnormalities,Renal and Urological Disease	cell death	Cell death of kidney cells	1.4e-06		-0.308	APOE,C3,CAT,F7,GSN,IGFBP3,MIF,RBP4,SOD2,SPP1	10
Protein Synthesis	quantity	Quantity of hdl cholesterol in blood	1.44e-06		-0.738	APOA1,APOA4,APOE,CRP,FGL1	5
Organismal Injury and Abnormalities,Renal and Urological Disease	damage	Damage of kidney	1.48e-06			AHSG,APOE,C3,CA1,CAT,MBL2,MIF,SPP1	8
Metabolic Disease,Organismal Injury and Abnormalities	disorder of lipid metabolism	Disorder of lipid metabolism	1.64e-06			APOA1,APOE,CACNA2D1,CHIT1,CRP,F7,LBP,PON1,SOD2	9
Cardiovascular Disease,Organismal Injury and Abnormalities	peripheral arterial disease	Peripheral arterial disease	1.75e-06			ADA2,AHSG,APOA1,APOE,CD163,IGFBP5,SERPINA3,SPP1	8
Cancer,Organismal Injury and Abnormalities	intraabdominal organ tumor	Intraabdominal organ tumor	1.76e-06		0.308	ADA2,AFM,AHSG,APMAP,APOA1,APOA4,APOE,ASGR2,BLVRB,C3,C9,CA1,CACNA2D1,CAT,CD163,CHGA,CHI3L1,CHIT1,CLEC3B,CNDP1,CRP,F7,FETUB,FGL1,FTL,GPLD1,GSN,HABP2,IGFBP2,IGFBP3,IGFBP5,IL1RAP,ITIH3,LBP,LRG1,LTF,LYVE1,MECP2,MIF,MPO,NID1,NKPD1,NME1,NRP2,PF4,PGK1,PGLYRP2,PI16,PON1,PPBP,RBP4,S100A4,S100A6,SDF4,SERPINA3,SIRPB1,SOD2,SPP1,TNC,TPI1,TXN	61
Cell Death and Survival,Organismal Injury and Abnormalities,Renal and Urological Disease	apoptosis	Apoptosis of kidney cell lines	1.79e-06		-0.394	CAT,F7,GSN,IGFBP3,MIF,RBP4,SOD2,SPP1	8
Organismal Development	abnormal morphology	Abnormal morphology of body cavity	1.85e-06			APOA1,APOE,C3,CACNA2D1,CAT,CHGA,FETUB,GSN,IGFBP2,IGFBP3,IGFBP5,MIF,PGK1,PGLYRP2,RBP4,S100A6,SOD2,SPP1,TPI1,TXN	20
Cardiovascular System Development and Function	neovascularization	Neovascularization	1.97e-06		-0.447	APOE,C3,IGFBP3,IGFBP5,LTF,S100A4,SPP1	7
Cellular Movement,Skeletal and Muscular System Development and Function	migration	Migration of smooth muscle cells	1.97e-06		-0.972	APOE,HABP2,IGFBP2,IGFBP5,S100A4,SPP1,TXN	7
Cellular Movement,Hematological System Development and Function,Immune Cell Trafficking,Inflammatory Response	chemotaxis	Chemotaxis of neutrophils	2.09e-06		1.854	APOA1,C3,GSN,LBP,PF4,PPBP,SPP1	7
Cardiovascular System Development and Function,Organismal Development	growth	Growth of blood vessel	2.25e-06		-0.332	APOE,HABP2,IGFBP2,IGFBP5,MIF,PF4,SPP1,TXN	8
Cancer,Organismal Injury and Abnormalities	abdominal cancer	Abdominal cancer	2.27e-06		0.956	ADA2,AFM,AHSG,APMAP,APOA1,APOA4,APOE,ASGR2,BLVRB,C3,C9,CA1,CACNA2D1,CAT,CD163,CHGA,CHI3L1,CHIT1,CLEC3B,CNDP1,CRP,F7,FETUB,FGL1,FTL,GPLD1,GSN,HABP2,IGFBP2,IGFBP3,IGFBP5,IL1RAP,ITIH3,LBP,LRG1,LTF,LYVE1,MECP2,MIF,MPO,NID1,NKPD1,NME1,NRP2,PF4,PGK1,PGLYRP2,PI16,PON1,PPBP,RBP4,S100A4,S100A6,SDF4,SERPINA3,SIRPB1,SOD2,SPP1,TNC,TPI1,TXN	61
Cellular Movement,Hematological System Development and Function,Immune Cell Trafficking	migration	Migration of granulocytes	2.28e-06		1.633	C3,CAT,IGFBP3,LTF,PPBP,SPP1,TXN	7
Cardiovascular Disease,Organismal Injury and Abnormalities	acute coronary syndrome	Acute coronary syndrome	2.41e-06			APOA1,APOE,C3,CACNA2D1,CRP,MPO,PON1	7
Cancer,Organismal Injury and Abnormalities	abdominal carcinoma	Abdominal carcinoma	2.42e-06		0.762	ADA2,AFM,AHSG,APMAP,APOA1,APOA4,APOE,ASGR2,BLVRB,C3,C9,CA1,CACNA2D1,CAT,CD163,CHGA,CHI3L1,CHIT1,CLEC3B,CNDP1,CRP,F7,FETUB,FGL1,FTL,GPLD1,GSN,HABP2,IGFBP2,IGFBP3,IGFBP5,IL1RAP,ITIH3,LBP,LRG1,LTF,LYVE1,MECP2,MIF,MPO,NID1,NKPD1,NME1,NRP2,PF4,PGK1,PGLYRP2,PI16,PON1,PPBP,RBP4,S100A4,SDF4,SERPINA3,SIRPB1,SOD2,SPP1,TNC,TPI1,TXN	60
Infectious Diseases	infection	Infection of mammalia	2.43e-06		-0.647	APOE,ASGR2,C3,CHIT1,LBP,MBL2,MIF,MPO,SPP1	9
Cardiovascular System Development and Function	vascularization	Vascularization	2.46e-06		0	APOE,C3,IGFBP3,IGFBP5,LTF,NRP2,S100A4,SPP1	8
Inflammatory Response,Respiratory Disease	inflammation	Inflammation of respiratory system component	2.5e-06			APOA1,APOE,C3,CACNA2D1,CHI3L1,CRP,IGFBP3,LBP,LTF,MPO,S100A4,TPI1	12
Cellular Movement,Skeletal and Muscular System Development and Function	migration	Migration of vascular smooth muscle cells	2.53e-06		-0.785	HABP2,IGFBP2,IGFBP5,S100A4,SPP1,TXN	6
Humoral Immune Response,Inflammatory Response	classical complement pathway	Classical complement pathway	2.54e-06			APOE,C3,CRP,MBL2,TXN	5
Cell Death and Survival	survival	Cell survival	2.59e-06		0.679	AK1,APOE,C3,CAT,CHI3L1,F7,FTL,IGFBP2,IGFBP3,IGFBP5,LTF,MIF,NME1,PF4,PPBP,S100A4,S100A6,SERPINA3,SOD2,SPP1,TXN	21
Free Radical Scavenging	removal	Removal of superoxide	2.74e-06			APOA4,MPO,SOD2	3
Cellular Movement,Hematological System Development and Function,Immune Cell Trafficking,Inflammatory Response	cell movement	Cell movement of dendritic cells	2.77e-06		1.98	APOA1,APOE,C3,MPO,NRP2,PF4,SPP1	7
Connective Tissue Development and Function,Skeletal and Muscular System Development and Function	resorption	Resorption of bone	2.77e-06		-0.084	AFM,AHSG,GSN,IGFBP2,IGFBP5,LTF,SPP1	7
Cellular Movement,Hematological System Development and Function,Immune Cell Trafficking,Inflammatory Response	migration	Migration of dendritic cells	2.84e-06		1.725	APOA1,APOE,C3,MPO,NRP2,SPP1	6
Infectious Diseases	dengue hemorrhagic fever	Dengue hemorrhagic fever	2.89e-06			C3,F7,PF4,PPBP	4
Cancer,Organismal Injury and Abnormalities	development	Development of carcinoma	3.03e-06		0.958	ADA2,AFM,AHSG,APOA1,APOA4,APOE,ASGR2,BLVRB,C3,C9,CA1,CACNA2D1,CAT,CD163,CHGA,CHIT1,CLEC3B,CNDP1,CRP,F7,FETUB,FGL1,GPLD1,GSN,HABP2,IGFBP2,IGFBP3,IL1RAP,ITIH3,LTF,MECP2,MIF,MPO,NID1,NKPD1,NME1,NRP2,PF4,PGK1,PGLYRP2,PI16,PON1,PPBP,RBP4,S100A4,S100A6,SDF4,SERPINA3,SIRPB1,SOD2,SPP1,TNC,TPI1	53
Cardiovascular System Development and Function,Cellular Development,Cellular Growth and Proliferation,Organ Development,Organismal Development,Skeletal and Muscular System Development and Function,Tissue Development	proliferation	Proliferation of vascular smooth muscle cells	3.1e-06		-0.768	APOE,HABP2,IGFBP2,IGFBP5,MIF,PF4,TXN	7
Cardiovascular Disease	disorder of blood pressure	Disorder of blood pressure	3.15e-06		0.14	APOE,C3,CA1,CACNA2D1,CAT,CHGA,CHI3L1,CRP,F7,GSN,MIF,MPO,PPBP,TNC	14
Endocrine System Disorders,Organismal Injury and Abnormalities	benign thyroid nodule	Benign thyroid nodule	3.22e-06			AHSG,APOA1,FTL,RBP4	4
Lipid Metabolism,Small Molecule Biochemistry	metabolism	Metabolism of triacylglycerol	3.3e-06		0.783	APOE,C3,CAT,GPLD1,MECP2,SPP1	6
Cancer,Dermatological Diseases and Conditions,Organismal Injury and Abnormalities	cutaneous melanoma	Cutaneous melanoma	3.41e-06			ADA2,AFM,APMAP,APOA4,APOE,ASGR2,BLVRB,C3,C9,CA1,CACNA2D1,CD163,CHI3L1,CHIT1,CNDP1,CRP,F7,FETUB,FGL1,FTL,GPLD1,GSN,HABP2,IGFBP2,IGFBP3,IL1RAP,ITIH3,LBP,LRG1,LTF,MBL2,MPO,NID1,NME1,NRP2,PF4,PGK1,PGLYRP2,PI16,PON1,PPBP,RBP4,S100A4,SERPINA11,SERPINA3,SIRPB1,SOD2,TNC,TPI1	49
Cellular Movement,Hematological System Development and Function,Immune Cell Trafficking,Inflammatory Response	cell movement	Cell movement of monocytes	3.45e-06		-0.557	APOA1,APOE,CCL14,MIF,PF4,SERPINA3,SPP1	7
Endocrine System Disorders,Gastrointestinal Disease,Metabolic Disease,Organismal Injury and Abnormalities,Renal and Urological Disease	diabetic nephropathy	Diabetic nephropathy	3.51e-06			APOE,C9,CA1,CACNA2D1,CHI3L1,CLEC3B,GPLD1,IGFBP2,NRP2,SPP1	10
Cancer,Organismal Injury and Abnormalities	invasion	Invasion of tissue	3.55e-06		0.863	AHSG,CHGA,IGFBP5,LTF,MIF,NME1,SPP1	7
Post-Translational Modification,Protein Degradation	oxidation	Oxidation of protein	3.57e-06		-1.067	APOE,FTL,MPO,TXN	4
Cancer,Hematological Disease,Immunological Disease,Organismal Injury and Abnormalities	mature B-cell neoplasm	Mature B-cell neoplasm	3.57e-06			APOE,CAT,CD163,CHGA,CNDP1,CRP,F7,GSN,IGFBP3,IGFBP5,MIF,NID1,NME1,PF4,PGK1,S100A4,SOD2,SPP1,TNC	19
Cell-To-Cell Signaling and Interaction,Connective Tissue Development and Function	binding	Binding of fibroblasts	3.59e-06		-0.075	APOE,GSN,IGFBP3,SPP1,TNC	5
Cancer,Organismal Injury and Abnormalities	genitourinary carcinoma	Genitourinary carcinoma	3.59e-06			ADA2,AFM,AK1,APOA4,APOE,ASGR2,BLVRB,C3,C9,CA1,CACNA2D1,CD163,CHGA,CHI3L1,CHIT1,CLEC3B,CNDP1,CRP,F7,FETUB,FGL1,GSN,HABP2,IGFBP2,IGFBP3,IGFBP5,IL1RAP,ITIH3,LRG1,LTF,LYVE1,MECP2,MPO,NID1,NKPD1,NRP2,PF4,PGK1,PI16,PON1,PPBP,RBP4,S100A4,SDF4,SERPINA3,SIRPB1,SOD2,SPP1,TNC,TPI1	50
Developmental Disorder,Hereditary Disorder,Metabolic Disease,Neurological Disease,Organismal Injury and Abnormalities	familial amyloidotic polyneuropathy	Familial amyloidotic polyneuropathy	3.65e-06			APOA1,APOE,GSN	3
Cardiovascular Disease,Hereditary Disorder,Organismal Injury and Abnormalities	familial cardiovascular disease	Familial cardiovascular disease	3.69e-06			ADA2,APOA1,APOE,C3,CACNA2D1,CRP,F7,GSN,HABP2,PON1,SOD2	11
Hematological Disease,Metabolic Disease,Organismal Injury and Abnormalities	dyslipidemia	Dyslipidemia	3.74e-06			APOA1,APOE,CACNA2D1,CRP,F7,LBP,PON1	7
Cell-To-Cell Signaling and Interaction,Cellular Growth and Proliferation	stimulation	Stimulation of myeloid cells	3.79e-06		-0.447	CAT,MIF,MPO,PF4,PPBP	5
Cell-To-Cell Signaling and Interaction,Hematological System Development and Function,Immune Cell Trafficking	adhesion	Adhesion of granulocytes	3.82e-06	Increased	2.381	APOA1,C3,LTF,PF4,PPBP,TXN	6
Cardiovascular Disease,Organismal Injury and Abnormalities,Tissue Morphology	size	Size of infarct	3.94e-06			APOA1,APOE,C3,CRP,GSN,MIF,TXN	7
Cell Cycle	mitosis	Mitosis	3.98e-06		0.537	AHSG,APOE,IGFBP2,IGFBP3,IGFBP5,MECP2,MIF,PF4,SPP1,TNC,TXN	11
Carbohydrate Metabolism,Lipid Metabolism,Small Molecule Biochemistry	metabolism	Metabolism of phosphatidylcholine	4e-06			APOA1,APOA4,GPLD1,MECP2,PON1	5
Connective Tissue Development and Function,Tissue Development	growth	Growth of connective tissue	4.16e-06		-0.117	CD163,CHGA,IGFBP3,IGFBP5,LTF,MIF,PF4,PGK1,PPBP,S100A6,SOD2,SPP1,TXN	13
Cellular Function and Maintenance,Tissue Development	function	Function of bone cells	4.23e-06			APOE,CHI3L1,CHIT1,GSN,SPP1	5
Cancer,Organismal Injury and Abnormalities	malignant solid organ tumor	Malignant solid organ tumor	4.32e-06			ADA2,AFM,APMAP,APOA4,APOE,ASGR2,BLVRB,C3,C9,CA1,CACNA2D1,CD163,CHI3L1,CHIT1,CNDP1,CRP,F7,FETUB,FGL1,FTL,GPLD1,GSN,HABP2,IGFBP2,IGFBP3,IL1RAP,ITIH3,LBP,LRG1,LTF,MBL2,MPO,NID1,NME1,NRP2,PF4,PGK1,PGLYRP2,PI16,PON1,PPBP,RBP4,S100A4,SERPINA11,SERPINA3,SIRPB1,SOD2,SPP1,TNC,TPI1	50
Cell Death and Survival	cell viability	Cell viability	4.44e-06		0.797	AK1,APOE,C3,CAT,CHI3L1,F7,IGFBP2,IGFBP3,IGFBP5,LTF,MIF,NME1,PF4,PPBP,S100A4,S100A6,SERPINA3,SOD2,SPP1,TXN	20
Cell Death and Survival	apoptosis	Apoptosis of neutrophils	4.46e-06			CAT,CRP,GSN,LTF,MPO	5
Organismal Injury and Abnormalities	extraintestinal functional disorder	Extraintestinal functional disorder	4.48e-06			C3,CA1,CACNA2D1,CNDP1,CRP,GSN,MECP2,SERPINA3,SOD2,SPP1	10
Lipid Metabolism,Small Molecule Biochemistry	esterification	Esterification of cholesterol	4.79e-06		-1.387	APOA1,APOA4,APOE,C3	4
Cardiovascular Disease,Hematological Disease,Hereditary Disorder,Metabolic Disease,Organismal Injury and Abnormalities	familial hypercholesterolemia	Familial hypercholesterolemia	4.79e-06			APOA1,APOE,CACNA2D1,CRP	4
Cell-To-Cell Signaling and Interaction,Inflammatory Response	immune response	Immune response of macrophages	4.85e-06		-0.555	APOA1,C3,GSN,MBL2,MIF,PON1,SIRPB1	7
Cardiovascular Disease,Cell Death and Survival,Organismal Injury and Abnormalities,Skeletal and Muscular Disorders	apoptosis	Apoptosis of cardiomyocytes	4.98e-06		0.464	APOA1,CAT,GSN,MPO,S100A6,SOD2,SPP1	7
Cancer,Hematological Disease,Immunological Disease,Organismal Injury and Abnormalities	B-cell neoplasm	B-cell neoplasm	4.99e-06			APOE,C3,CAT,CD163,CHGA,CHI3L1,CNDP1,CRP,F7,GSN,IGFBP3,IGFBP5,MIF,NID1,NME1,PF4,PGK1,S100A4,SERPINA3,SOD2,SPP1,TNC	22
Cell-To-Cell Signaling and Interaction,Cellular Growth and Proliferation,Hematological System Development and Function	stimulation	Stimulation of leukocytes	5.1e-06		-0.137	C3,CAT,MIF,MPO,PF4,PPBP,S100A4	7
Respiratory Disease	lower respiratory tract disorder	Lower respiratory tract disorder	5.3e-06			APOE,C3,CA1,CRP,FGL1,LBP,LTF,MPO,PON1,SPP1	10
Inflammatory Response	function	Function of immune system	5.41e-06			APOE,C3,GSN,PI16,S100A4,SPP1	6
Organismal Injury and Abnormalities	hypertrophy	Hypertrophy	5.47e-06			APOE,C3,CACNA2D1,CAT,CHGA,GSN,MIF,RBP4,S100A6,SOD2,TXN	11
Carbohydrate Metabolism	binding	Binding of polysaccharide	5.48e-06		1.181	APOA1,APOE,LBP,SPP1,TNC	5
Cellular Movement,Hematological System Development and Function,Immune Cell Trafficking,Inflammatory Response	chemotaxis	Chemotaxis of mononuclear leukocytes	5.5e-06		-1.027	APOA1,CCL14,MIF,PF4,S100A4,SERPINA3,SPP1	7
Cellular Assembly and Organization	quantity	Quantity of filaments	5.59e-06		-0.766	APOE,C3,NME1,S100A4,SOD2,SPP1	6
Cellular Movement,Hematological System Development and Function,Hypersensitivity Response,Immune Cell Trafficking	migration	Migration of eosinophils	5.76e-06		0.762	C3,IGFBP3,LTF,TXN	4
Cellular Development,Cellular Growth and Proliferation,Respiratory System Development and Function	proliferation	Proliferation of lung cell lines	5.77e-06		-0.391	CAT,NME1,PF4,SOD2,TXN	5
Hematological System Development and Function	hemostasis	Hemostasis	5.99e-06		0.652	APOA4,APOE,ASGR2,C3,C9,CRP,F7,GSN,PF4	9
Amino Acid Metabolism,Protein Synthesis,Small Molecule Biochemistry	incorporation	Incorporation of L-amino acid	6.01e-06			F7,IGFBP2,IGFBP3	3
DNA Replication, Recombination, and Repair	oxidation	Oxidation of DNA	6.01e-06			CAT,MPO,SOD2	3
Cancer,Hematological Disease,Immunological Disease,Organismal Injury and Abnormalities	plasma cell neoplasm	Plasma cell neoplasm	6.07e-06			APOE,CAT,CD163,CHGA,CRP,GSN,IGFBP3,IGFBP5,NME1,PF4,SOD2,SPP1	12
Neurological Disease	sporadic neurological disorder	Sporadic neurological disorder	6.07e-06			APOE,MECP2,NID1,PON1,SERPINA3,SOD2,TNC	7
Lipid Metabolism,Molecular Transport,Small Molecule Biochemistry	concentration	Concentration of cholesterol	6.09e-06		-0.932	APOA1,APOA4,APOE,CRP,FGL1,MECP2,MPO,PON1,SPP1	9
Cellular Movement,Hematological System Development and Function,Immune Cell Trafficking	cell movement	Cell movement of mononuclear leukocytes	6.32e-06		-0.919	APOA1,APOE,C3,CCL14,MIF,MPO,PF4,PGLYRP2,S100A4,SERPINA3,SPP1	11
Cellular Movement	transmigration	Transmigration of cells	6.38e-06		-1.032	APOE,CAT,CHGA,MIF,PPBP,SPP1,TNC	7
Skeletal and Muscular System Development and Function	function	Function of muscle	6.59e-06		0.447	APOE,CACNA2D1,CAT,CHGA,IGFBP3,IGFBP5,RBP4,SOD2,SPP1	9
Cardiovascular Disease,Organismal Injury and Abnormalities	abnormality	Abnormality of left ventricle	6.59e-06			APOA1,APOA4,APOE,CA1,CACNA2D1,CHGA,SOD2,SPP1	8
Cardiovascular System Development and Function,Cellular Movement	homing	Homing of endothelial progenitor cells	6.68e-06			IGFBP3,MIF	2
Developmental Disorder,Hereditary Disorder,Metabolic Disease,Organismal Injury and Abnormalities	systemic amyloidosis	Autosomal dominant systemic amyloidosis	6.68e-06			APOA1,GSN	2
Cell Death and Survival,Hematological System Development and Function	survival	Survival of peripheral blood monocytes	6.68e-06			NME1,PF4	2
Psychological Disorders	mood disorder	Mood Disorders	6.68e-06			APOE,CA1,CACNA2D1,CHGA,CRP,IGFBP2,NID1,PF4,PPBP,SOD2	10
Cellular Movement,Connective Tissue Development and Function	cell movement	Cell movement of fibroblasts	6.85e-06		0.034	APOE,F7,GSN,LTF,PF4,PPBP,SPP1	7
Immunological Disease,Inflammatory Response	function	Abnormal function of immune system	7.02e-06			APOE,C3,GSN,PI16,SPP1	5
Cardiovascular Disease	cardiovascular disorder	Early-onset cardiovascular disorder	7.02e-06			APOA1,CA1,CACNA2D1,CHI3L1,MPO	5
Organismal Injury and Abnormalities	bleeding	Bleeding	7.05e-06		-0.655	APOE,C3,CACNA2D1,CRP,F7,MIF,MPO,NRP2,PGLYRP2,SPP1	10
Immunological Disease	hypersensitive reaction	Hypersensitive reaction	7.14e-06		1.213	APOE,C3,CAT,CHIT1,GSN,LBP,MIF,SOD2,SPP1,TPI1	10
Cancer,Organismal Injury and Abnormalities,Renal and Urological Disease	urinary tract cancer	Urinary tract cancer	7.2e-06			BLVRB,C3,CACNA2D1,CHIT1,CLEC3B,CNDP1,CRP,FETUB,FGL1,GSN,IGFBP3,IGFBP5,IL1RAP,ITIH3,MPO,NME1,NRP2,PON1,PPBP,RBP4,SERPINA3,SOD2,SPP1,TNC	24
Lipid Metabolism,Small Molecule Biochemistry,Vitamin and Mineral Metabolism	metabolism	Metabolism of terpenoid	7.7e-06		-1.104	APOA1,APOA4,APOE,CAT,FGL1,MECP2,PON1,RBP4,SPP1	9
Cell Death and Survival,Organismal Injury and Abnormalities	apoptosis	Apoptosis of endothelial cells	8.28e-06		0.928	CAT,CRP,MIF,RBP4,SERPINA3,SPP1,TXN	7
Cardiovascular Disease,Cardiovascular System Development and Function	abnormal morphology	Abnormal morphology of cardiovascular system	8.39e-06			APOE,CACNA2D1,CHGA,F7,GSN,MIF,NID1,PGK1,RBP4,S100A6,SOD2,SPP1,TPI1,TXN	14
Organismal Injury and Abnormalities	oxidative stress	Oxidative stress	8.87e-06		0.011	APOE,CAT,IGFBP3,PON1,SOD2	5
Lipid Metabolism,Molecular Transport,Small Molecule Biochemistry	transport	Transport of lipid	8.89e-06		-0.493	APOA1,APOA4,APOE,GSN,LBP,MPO,PON1,RBP4	8
Cellular Growth and Proliferation,Connective Tissue Development and Function,Tissue Development	proliferation	Proliferation of connective tissue cells	8.98e-06		-0.358	CHGA,IGFBP3,IGFBP5,LTF,MIF,PF4,PGK1,PPBP,S100A6,SOD2,SPP1,TXN	12
Cardiovascular Disease	hypertension	Hypertension	9.22e-06		-0.225	APOE,C3,CA1,CACNA2D1,CHGA,CHI3L1,CRP,F7,GSN,MIF,MPO,PPBP,TNC	13
Neurological Disease,Skeletal and Muscular Disorders	progressive neuromuscular disease	Progressive neuromuscular disease	9.64e-06			APOE,C3,CHGA,FTL,LRG1,LTF,MIF,SERPINA3,SPP1,TNC	10
Cancer,Organismal Injury and Abnormalities	melanoma	Melanoma	9.7e-06			ADA2,AFM,APMAP,APOA1,APOA4,APOE,ASGR2,BLVRB,C3,C9,CA1,CACNA2D1,CD163,CHI3L1,CHIT1,CNDP1,CRP,F7,FETUB,FGL1,FTL,GPLD1,GSN,HABP2,IGFBP2,IGFBP3,IL1RAP,ITIH3,LBP,LRG1,LTF,MBL2,MPO,NID1,NME1,NRP2,PF4,PGK1,PGLYRP2,PI16,PON1,PPBP,RBP4,S100A4,SERPINA11,SERPINA3,SIRPB1,SOD2,SPP1,TNC,TPI1	51
Cancer,Gastrointestinal Disease,Organismal Injury and Abnormalities	colorectal cancer	Colorectal cancer	9.87e-06			ADA2,AFM,AHSG,APOA4,C3,C9,CA1,CACNA2D1,CAT,CD163,CHIT1,CLEC3B,CNDP1,CRP,F7,FETUB,FGL1,GPLD1,GSN,IGFBP2,IGFBP3,IGFBP5,ITIH3,LTF,MIF,MPO,NME1,NRP2,PGK1,PGLYRP2,PI16,PON1,RBP4,S100A4,SERPINA3,SOD2,SPP1,TNC,TPI1,TXN	40
Cancer,Hematological Disease,Organismal Injury and Abnormalities	mature lymphocytic neoplasm	Mature lymphocytic neoplasm	9.89e-06			APOE,C3,CAT,CD163,CHGA,CNDP1,CRP,F7,GSN,IGFBP3,IGFBP5,MIF,NID1,NME1,PF4,PGK1,S100A4,SOD2,SPP1,TNC	20
Tissue Development	growth	Growth of epithelial tissue	1e-05		-0.809	APOA1,APOE,C3,CHGA,FGL1,HABP2,LRG1,LTF,NME1,NRP2,PF4,SERPINA3,SPP1	13
Cell Morphology,Inflammatory Response	morphology	Morphology of phagocytes	1.05e-05			APOE,C3,CHI3L1,PF4,PON1,SPP1	6
Hematological System Development and Function,Organismal Functions	coagulation	Coagulation of blood	1.08e-05		0.294	APOE,ASGR2,C3,C9,CRP,F7,GSN,PF4	8
Cellular Movement	cell movement	Cell movement of cancer cells	1.08e-05		0.128	CHGA,GSN,MIF,S100A6,SPP1,TNC	6
Cardiovascular Disease,Organismal Injury and Abnormalities	left ventricular dysfunction	Left ventricular dysfunction	1.09e-05			APOA1,APOA4,APOE,CACNA2D1,CHGA,SOD2,SPP1	7
Cancer,Organismal Injury and Abnormalities	metastatic solid tumor	Metastatic solid tumor	1.1e-05	Increased	2.216	APOA1,C3,CAT,CHGA,FTL,IGFBP2,IGFBP5,LTF,S100A4,SOD2,SPP1,TNC	12
Cell Morphology	size	Size of antigen presenting cells	1.12e-05			APOE,PF4,PON1	3
Cellular Movement	invasion	Invasion of cells	1.13e-05		0.843	AHSG,CAT,CHGA,CHI3L1,F7,GSN,IGFBP2,LTF,MIF,NME1,NRP2,S100A4,S100A6,SOD2,SPP1,TNC	16
Organismal Injury and Abnormalities,Reproductive System Disease	benign pelvic disease	Benign pelvic disease	1.14e-05			APOE,CD163,IGFBP5,IL1RAP,LTF,PON1,RBP4,S100A6,SOD2,SPP1,TNC	11
Cellular Movement,Hematological System Development and Function,Immune Cell Trafficking,Inflammatory Response	cellular infiltration	Cellular infiltration by macrophages	1.16e-05		1.094	APOA1,APOE,C3,F7,MIF,SPP1,TNC	7
Lipid Metabolism,Small Molecule Biochemistry,Vitamin and Mineral Metabolism	metabolism	Steroid metabolism	1.29e-05		-1.104	APOA1,APOA4,APOE,CAT,FGL1,MECP2,PON1,SPP1	8
Cardiovascular Disease,Cardiovascular System Development and Function,Organ Morphology,Organismal Development,Organismal Injury and Abnormalities	hypertrophy	Hypertrophy of heart	1.33e-05			APOE,CACNA2D1,CHGA,GSN,MIF,RBP4,S100A6,SOD2,TXN	9
Cellular Movement	cell movement	Cell movement of tumor cell lines	1.35e-05		0.431	C3,CAT,CCL14,F7,IGFBP2,IGFBP3,LYVE1,MIF,NME1,NRP2,PPBP,S100A4,SOD2,SPP1,TNC,TXN	16
Cell Death and Survival,Organismal Injury and Abnormalities	necrosis	Necrosis of epithelial tissue	1.4e-05		-0.386	CAT,CRP,GSN,IGFBP3,IGFBP5,MIF,MPO,RBP4,SERPINA3,SOD2,SPP1,TXN	12
Cellular Movement	migration	Migration of tumor cells	1.41e-05		-0.137	CHGA,F7,GSN,MIF,S100A6,SPP1,TNC	7
Cellular Development,Cellular Growth and Proliferation	proliferation	Proliferation of blood cells	1.47e-05		0.152	APOA1,APOE,C3,CAT,CD163,CRP,FTL,IGFBP2,LTF,MBL2,MIF,PF4,SPP1,TXN	14
Carbohydrate Metabolism	synthesis	Synthesis of polysaccharide	1.57e-05		1.195	APOE,CHGA,IGFBP3,LTF,PF4,PPBP,SPP1	7
Cell Morphology	size	Size of cells	1.61e-05			AK1,APOE,C3,FGL1,IGFBP2,MECP2,NRP2,PF4,PON1,RBP4,SOD2	11
Cancer,Hematological Disease,Immunological Disease,Organismal Injury and Abnormalities	mature B cell malignant tumor	Mature B cell malignant tumor	1.61e-05			APOE,CAT,CD163,CHGA,CRP,GSN,IGFBP3,IGFBP5,NID1,NME1,PF4,PGK1,S100A4,SOD2,SPP1,TNC	16
Hematological System Development and Function,Immune Cell Trafficking,Inflammatory Response,Tissue Development	accumulation	Accumulation of phagocytes	1.62e-05		-0.119	APOA1,APOE,C3,CRP,MIF,SPP1	6
Cancer,Organismal Injury and Abnormalities,Reproductive System Disease	female genital neoplasm	Female genital neoplasm	1.62e-05			AFM,APOA1,APOA4,APOE,ASGR2,C3,C9,CA1,CACNA2D1,CD163,CHI3L1,CLEC3B,CRP,F7,GSN,HABP2,IGFBP2,IGFBP3,IGFBP5,IL1RAP,LTF,MECP2,MIF,MPO,NID1,NKPD1,NME1,NRP2,PF4,PGK1,PON1,S100A4,S100A6,SDF4,SERPINA3,SIRPB1,SOD2,SPP1,TNC,TPI1	40
Cancer,Endocrine System Disorders,Organismal Injury and Abnormalities,Reproductive System Disease	ovarian cancer	Ovarian cancer	1.66e-05			AFM,APOA1,APOE,C3,C9,CACNA2D1,CHI3L1,CLEC3B,CRP,F7,IGFBP2,IGFBP3,LTF,MIF,MPO,NRP2,PF4,SIRPB1,SPP1,TPI1	20
Hereditary Disorder,Neurological Disease,Organismal Injury and Abnormalities,Psychological Disorders	familial tauopathy	Familial tauopathy	1.71e-05			APOA4,APOE,MPO,SERPINA3	4
Cell-To-Cell Signaling and Interaction,Cellular Movement,Hematological System Development and Function,Immune Cell Trafficking,Inflammatory Response	chemoattraction	Chemoattraction of leukocytes	1.71e-05		1.091	C3,PF4,PPBP,S100A4	4
Cellular Movement	chemotaxis	Chemotaxis of connective tissue cells	1.71e-05		-0.254	CCL14,F7,PF4,PPBP	4
Respiratory Disease	respiration	Abnormal respiration	1.71e-05			AK1,CAT,MECP2,SOD2	4
Cell Cycle	mitogenesis	Mitogenesis of tumor cell lines	1.71e-05		0.689	AHSG,IGFBP2,IGFBP3,IGFBP5	4
Neurological Disease,Organismal Injury and Abnormalities,Psychological Disorders	frontotemporal degeneration spectrum disorder	Frontotemporal degeneration spectrum disorder	1.74e-05			APOE,GSN,LRG1,MIF,PON1,S100A4,S100A6,SERPINA3,SOD2	9
Cancer,Hematological Disease,Immunological Disease,Organismal Injury and Abnormalities	B cell cancer	B cell cancer	1.76e-05			APOE,C3,CAT,CD163,CHGA,CHI3L1,CRP,GSN,IGFBP3,IGFBP5,MIF,NID1,NME1,PF4,PGK1,S100A4,SERPINA3,SOD2,SPP1,TNC	20
Psychological Disorders	schizophrenia spectrum disorder	Schizophrenia spectrum disorder	1.78e-05			APOA1,APOA4,C3,CA1,CACNA2D1,CHI3L1,GSN,MECP2,NRP2,S100A6	10
Cancer,Organismal Injury and Abnormalities,Reproductive System Disease	genital tumor	Genital tumor	1.83e-05			AFM,APMAP,APOA1,APOA4,APOE,ASGR2,C3,C9,CA1,CACNA2D1,CD163,CHGA,CHI3L1,CLEC3B,CRP,F7,FETUB,GSN,HABP2,IGFBP2,IGFBP3,IGFBP5,IL1RAP,LRG1,LTF,LYVE1,MECP2,MIF,MPO,NID1,NKPD1,NME1,NRP2,PF4,PGK1,PON1,S100A4,S100A6,SDF4,SERPINA3,SIRPB1,SOD2,SPP1,TNC,TPI1,TXN	46
Infectious Diseases	attachment	Attachment of virus	1.86e-05			APOE,FTL,MBL2	3
Cell Morphology,Inflammatory Response	size	Size of phagocytes	1.86e-05			APOE,PF4,PON1	3
Organismal Injury and Abnormalities	visceromegaly	Visceromegaly	1.94e-05			APOE,C3,CACNA2D1,CAT,CHGA,GSN,MIF,PGK1,RBP4,S100A6,SOD2,TPI1,TXN	13
Organismal Injury and Abnormalities	growth	Growth of lesion	1.95e-05		0.508	APOA1,APOE,CHI3L1,FGL1,IGFBP2,IGFBP3,IGFBP5,LRG1,MIF,NME1,S100A6,SOD2,SPP1,TNC,TXN	15
Cancer,Organismal Injury and Abnormalities	benign solid tumor	Benign solid tumor	1.96e-05			APOA1,APOE,C3,CA1,CRP,IGFBP3,IGFBP5,NRP2,RBP4,S100A4,S100A6,SOD2,SPP1,TNC	14
Amino Acid Metabolism,Post-Translational Modification,Small Molecule Biochemistry	nitration	Nitration of L-tyrosine	2e-05			APOE,MPO	2
Cell-To-Cell Signaling and Interaction,Hematological System Development and Function,Immune Cell Trafficking,Inflammatory Response	adhesion	Adhesion of neutrophils	2.04e-05	Increased	2.178	APOA1,C3,PF4,PPBP,TXN	5
Cardiovascular System Development and Function,Organ Morphology,Organismal Development	morphology	Morphology of heart	2.11e-05			APOE,CACNA2D1,CHGA,GSN,IGFBP2,MIF,PGK1,RBP4,S100A6,SOD2,SPP1,TPI1,TXN	13
Cardiovascular Disease,Cardiovascular System Development and Function,Organ Morphology,Organismal Development,Organismal Injury and Abnormalities	enlargement	Enlargement of heart	2.17e-05			APOE,CACNA2D1,CHGA,GSN,MIF,PGK1,RBP4,S100A6,SOD2,TPI1,TXN	11
Cell Death and Survival	cell death	Cell death of tumor cell lines	2.19e-05		-0.506	APMAP,APOE,C3,CAT,FETUB,GSN,IGFBP2,IGFBP3,IGFBP5,MIF,NME1,NRP2,S100A4,S100A6,SDF4,SERPINA3,SOD2,SPP1,TNC,TXN	20
Cardiovascular Disease,Organismal Injury and Abnormalities	disorder of coronary artery	Disorder of coronary artery	2.22e-05			APOA1,APOE,CA1,CACNA2D1,CD163,CRP,PF4,PON1	8
Cellular Function and Maintenance,Connective Tissue Development and Function,Skeletal and Muscular System Development and Function,Tissue Development	function	Function of osteoclasts	2.22e-05			CHI3L1,CHIT1,GSN,SPP1	4
Cellular Movement,Hematological System Development and Function,Immune Cell Trafficking,Inflammatory Response	chemotaxis	Chemotaxis of antigen presenting cells	2.23e-05			APOE,MIF,NRP2,PF4,S100A4,SPP1	6
Cancer,Gastrointestinal Disease,Organismal Injury and Abnormalities	gastrointestinal tract cancer	Gastrointestinal tract cancer	2.28e-05			ADA2,AFM,AHSG,APMAP,APOA1,APOA4,APOE,BLVRB,C3,C9,CA1,CACNA2D1,CAT,CD163,CHGA,CHI3L1,CHIT1,CLEC3B,CNDP1,CRP,F7,FETUB,FGL1,GPLD1,GSN,HABP2,IGFBP2,IGFBP3,IGFBP5,IL1RAP,ITIH3,LBP,LRG1,LTF,MECP2,MIF,MPO,NID1,NKPD1,NME1,NRP2,PGK1,PGLYRP2,PI16,PON1,RBP4,S100A4,SDF4,SERPINA3,SIRPB1,SOD2,SPP1,TNC,TPI1,TXN	55
Cancer,Gastrointestinal Disease,Hepatic System Disease,Organismal Injury and Abnormalities	hepatocellular carcinoma	Hepatocellular carcinoma	2.35e-05			APOA1,C9,CA1,CACNA2D1,CAT,CD163,CNDP1,FGL1,FTL,IGFBP3,LYVE1,NME1,RBP4,S100A4,SPP1,TPI1,TXN	17
Free Radical Scavenging,Molecular Transport	accumulation	Accumulation of reactive oxygen species	2.37e-05		0.314	CAT,PON1,SOD2,TPI1,TXN	5
Cardiovascular Disease,Organismal Injury and Abnormalities	aortic valve disease	Aortic valve disease	2.37e-05			APOA1,APOA4,CA1,CACNA2D1,SPP1	5
Organismal Injury and Abnormalities	wound	Wound	2.44e-05			C3,CRP,GSN,IGFBP5,LTF,SOD2,SPP1	7
Cell-To-Cell Signaling and Interaction,Cellular Function and Maintenance,Inflammatory Response	phagocytosis	Phagocytosis of antigen presenting cells	2.47e-05		-0.905	APOA1,C3,GSN,MBL2,MIF,SIRPB1	6
Cancer,Hematological Disease,Organismal Injury and Abnormalities	myeloid neoplasm	Myeloid neoplasm	2.48e-05			ADA2,C3,C9,CHIT1,CNDP1,FETUB,GSN,IL1RAP,MPO,NID1,NRP2,PF4,PGLYRP2,PPBP,SERPINA11,SIRPB1,SPP1,TNC,TPI1	19
Cell Death and Survival	cell death	Cell death of thymoma cell lines	2.5e-05			CAT,SOD2,TXN	3
Organismal Injury and Abnormalities,Respiratory Disease	lung injury	Lung injury	2.53e-05			AHSG,C3,HABP2,IGFBP3,MIF,PF4,TNC	7
Organismal Injury and Abnormalities	blood clot	Blood clot	2.53e-05		-0.9	APOE,C3,CRP,F7,HABP2,PF4,PON1	7
Cancer,Organismal Injury and Abnormalities	lymphoid cancer	Lymphoid cancer	2.63e-05			AHSG,APOE,C3,CAT,CD163,CHGA,CHI3L1,CNDP1,CRP,F7,FGL1,GSN,IGFBP3,IGFBP5,MIF,NID1,NME1,PF4,PGK1,S100A4,SERPINA3,SOD2,SPP1,TNC	24
Cancer,Organismal Injury and Abnormalities,Reproductive System Disease	female genital tract cancer	Female genital tract cancer	2.73e-05			AFM,APOA1,APOA4,APOE,ASGR2,C3,C9,CA1,CACNA2D1,CD163,CHI3L1,CLEC3B,CRP,F7,GSN,HABP2,IGFBP2,IGFBP3,IGFBP5,IL1RAP,LTF,MECP2,MIF,MPO,NID1,NKPD1,NME1,NRP2,PF4,PGK1,PON1,S100A4,SDF4,SERPINA3,SIRPB1,SOD2,SPP1,TNC,TPI1	39
Digestive System Development and Function	morphology	Morphology of digestive system	2.8e-05			APOA1,APOE,C3,FGL1,IGFBP2,IGFBP3,IGFBP5,MECP2,MIF,PGLYRP2,SOD2,SPP1	12
Cellular Movement,Hematological System Development and Function,Immune Cell Trafficking,Inflammatory Response	chemotaxis	Chemotaxis of macrophages	3.04e-05			APOE,MIF,PF4,S100A4,SPP1	5
Carbohydrate Metabolism	uptake	Uptake of monosaccharide	3.16e-05		-0.121	AHSG,APOA1,APOE,C3,CAT,CHGA,MIF,SPP1	8
Embryonic Development,Organismal Development	development	Development of body trunk	3.18e-05	Increased	2.219	APOA1,APOE,CAT,CHI3L1,GSN,IGFBP2,IGFBP5,LBP,MECP2,NID1,NME1,NRP2,RBP4,SOD2,SPP1,TXN	16
Cell Morphology,Hematological System Development and Function	size	Size of myeloid cells	3.28e-05			APOE,PF4,PON1	3
Cell Death and Survival	focal necrosis	Focal necrosis	3.28e-05			APOE,C3,LBP	3
Cardiovascular Disease,Organismal Injury and Abnormalities	cardiac lesion	Cardiac lesion	3.29e-05		-0.388	APOA1,APOE,GSN,MPO,SOD2,SPP1,TNC	7
Cancer,Organismal Injury and Abnormalities,Reproductive System Disease	breast or ovarian carcinoma	Breast or ovarian carcinoma	3.33e-05			ADA2,AFM,AK1,APOE,C3,C9,CACNA2D1,CHI3L1,CLEC3B,CNDP1,F7,GSN,IGFBP2,IGFBP3,IGFBP5,IL1RAP,ITIH3,LTF,MPO,NID1,NRP2,PF4,PI16,S100A4,SIRPB1,SPP1,TNC,TPI1	28
Connective Tissue Disorders,Inflammatory Disease,Inflammatory Response,Organismal Injury and Abnormalities,Skeletal and Muscular Disorders	osteoarthritis	Osteoarthritis	3.35e-05			C3,CACNA2D1,CD163,MBL2,SOD2,SPP1,TNC	7
Free Radical Scavenging,Molecular Transport	quantity	Quantity of superoxide	3.37e-05			APOE,CAT,PON1,SOD2	4
Cellular Movement	migration	Migration of tumor cell lines	3.4e-05		0.173	CAT,F7,IGFBP2,IGFBP3,LYVE1,MIF,NME1,NRP2,PPBP,S100A4,SOD2,SPP1,TNC,TXN	14
Cellular Function and Maintenance	function	Function of phagocytes	3.41e-05			APOE,C3,CHI3L1,GSN,MIF,MPO,SPP1	7
Cardiovascular Disease,Organismal Injury and Abnormalities	abnormality	Abnormality of heart ventricle	3.43e-05			APOA1,APOA4,APOE,CA1,CACNA2D1,CAT,CHGA,SOD2,SPP1	9
Cancer,Organismal Injury and Abnormalities,Reproductive System Disease	genital tract cancer	Genital tract cancer	3.54e-05			AFM,APMAP,APOA1,APOA4,APOE,ASGR2,C3,C9,CA1,CACNA2D1,CD163,CHGA,CHI3L1,CLEC3B,CRP,F7,FETUB,GSN,HABP2,IGFBP2,IGFBP3,IGFBP5,IL1RAP,LRG1,LTF,LYVE1,MECP2,MIF,MPO,NID1,NKPD1,NME1,NRP2,PF4,PGK1,PON1,S100A4,SDF4,SERPINA3,SIRPB1,SOD2,SPP1,TNC,TPI1,TXN	45
Cell-To-Cell Signaling and Interaction	binding	Binding of connective tissue cells	3.56e-05		-0.044	APOE,GSN,IGFBP2,IGFBP3,SPP1,TNC	6
Skeletal and Muscular Disorders	primary disorder of muscle	Primary disorder of muscle	3.64e-05			APOA1,CA1,GSN,PGK1,SOD2,TPI1	6
Cardiovascular Disease,Organismal Injury and Abnormalities	valvulopathy	Valvulopathy	3.73e-05			APOA1,APOA4,CA1,CACNA2D1,RBP4,SPP1	6
Organismal Injury and Abnormalities,Renal and Urological Disease	injury	Injury of kidney	3.9e-05			AHSG,C3,CA1,CAT,MBL2,SPP1	6
Digestive System Development and Function,Hepatic System Development and Function,Organ Morphology,Organismal Development	morphology	Morphology of liver	3.94e-05			APOA1,APOE,C3,FGL1,IGFBP2,MIF,SOD2,SPP1	8
Respiratory System Development and Function	respiration	Respiration of mice	3.98e-05			AK1,CAT,MECP2,SOD2	4
Carbohydrate Metabolism,Lipid Metabolism,Molecular Transport,Small Molecule Biochemistry	quantity	Quantity of 1-palmitoyl-2-glutaroyl-sn-glycero-3-phosphorylcholine	3.99e-05			APOE,PON1	2
DNA Replication, Recombination, and Repair,Nucleic Acid Metabolism,Small Molecule Biochemistry	nitration	Nitration of deoxyguanosine	3.99e-05			CAT,MPO	2
Metabolic Disease,Organismal Injury and Abnormalities	amyloidosis	Amyloidosis of vasculature	3.99e-05			APOE,SOD2	2
Cell-To-Cell Signaling and Interaction,Embryonic Development	detachment	Detachment of embryonic cell lines	3.99e-05			IGFBP3,SOD2	2
Hematological System Development and Function,Lymphoid Tissue Structure and Development,Organ Morphology,Organismal Injury and Abnormalities,Tissue Morphology	hypertrophy	Hypertrophy of lymph node	3.99e-05			APOE,C3	2
Cellular Assembly and Organization	disaggregation	Disaggregation of fibrils	3.99e-05			APOE,SERPINA3	2
Cancer,Cell-To-Cell Signaling and Interaction,Organismal Injury and Abnormalities	binding	Binding of mammary tumor cells	3.99e-05			IGFBP3,IGFBP5	2
Immunological Disease	delayed hypersensitive reaction	Delayed hypersensitive reaction	4.11e-05			APOE,CHIT1,MIF,SOD2,SPP1	5
Cardiovascular Disease	systolic hypertension	Systolic hypertension	4.2e-05			CA1,CACNA2D1,CRP	3
Cardiovascular Disease,Hematological Disease,Metabolic Disease,Organismal Injury and Abnormalities	Fredrickson hyperlipoproteinemia	Fredrickson hyperlipoproteinemia	4.2e-05			APOA1,APOE,CACNA2D1	3
Cell-To-Cell Signaling and Interaction,Cellular Growth and Proliferation,Hematological System Development and Function,Inflammatory Response	stimulation	Stimulation of phagocytes	4.2e-05		-1	CAT,MIF,MPO,PF4	4
Cancer,Organismal Injury and Abnormalities	pelvic carcinoma	Pelvic carcinoma	4.23e-05			AFM,APOA4,APOE,ASGR2,C3,C9,CA1,CACNA2D1,CD163,CHGA,CHI3L1,CHIT1,CLEC3B,CNDP1,CRP,F7,FETUB,FGL1,GSN,HABP2,IGFBP2,IGFBP3,IGFBP5,IL1RAP,ITIH3,LRG1,LTF,LYVE1,MECP2,MPO,NID1,NKPD1,NRP2,PF4,PGK1,PON1,RBP4,S100A4,SDF4,SERPINA3,SIRPB1,SOD2,SPP1,TNC,TPI1	45
Cancer,Organismal Injury and Abnormalities,Reproductive System Disease	tumorigenesis	Tumorigenesis of reproductive tract	4.33e-05			AFM,APOA1,APOA4,APOE,ASGR2,C3,C9,CA1,CACNA2D1,CD163,CHI3L1,CLEC3B,CRP,F7,GSN,HABP2,IGFBP2,IGFBP3,IGFBP5,IL1RAP,LTF,MECP2,MIF,MPO,NID1,NKPD1,NRP2,PF4,PGK1,PON1,S100A4,S100A6,SDF4,SERPINA3,SIRPB1,SOD2,SPP1,TNC,TPI1	39
Cardiovascular Disease	early onset hypertension	Early onset hypertension	4.67e-05			CA1,CACNA2D1,CHI3L1,MPO	4
Protein Degradation,Protein Synthesis	catabolism	Catabolism of protein	4.67e-05		-1.387	AFM,APOA1,APOE,ASGR2,CAT,CNDP1,GPLD1,GSN,HABP2,S100A4,SOD2	11
Cellular Movement,Hematological System Development and Function,Hypersensitivity Response,Immune Cell Trafficking	cell movement	Cell movement of eosinophils	4.67e-05		0.849	C3,CCL14,IGFBP3,LTF,TXN	5
Carbohydrate Metabolism,Molecular Transport,Small Molecule Biochemistry	uptake	Uptake of D-glucose	4.69e-05		-0.438	AHSG,APOA1,APOE,CAT,CHGA,MIF,SPP1	7
DNA Replication, Recombination, and Repair	synthesis	Synthesis of DNA	4.7e-05		-0.523	APOE,CAT,IGFBP2,IGFBP3,IGFBP5,MIF,SPP1,TNC,TXN	9
Nutritional Disease	weight gain	Weight gain	4.74e-05		0	AHSG,APOA4,APOE,C3,CA1,FGL1,IGFBP3,MECP2	8
Free Radical Scavenging	formation	Formation of reactive oxygen species	4.82e-05		-0.447	APOE,CAT,MPO,S100A6,SOD2	5
Cancer,Hematological Disease,Immunological Disease,Organismal Injury and Abnormalities	neoplasia	Neoplasia of leukocytes	4.99e-05			APOE,C3,CAT,CD163,CHGA,CHI3L1,CNDP1,CRP,F7,FGL1,GSN,IGFBP3,IGFBP5,MIF,NID1,NME1,PF4,PGK1,S100A4,SERPINA3,SOD2,SPP1,TNC	23
Cell Death and Survival	apoptosis	Apoptosis	5.01e-05		-0.898	APOA1,APOE,C3,CAT,CHI3L1,CRP,F7,GPLD1,GSN,IGFBP3,IGFBP5,LTF,MECP2,MIF,MPO,NME1,PF4,RBP4,S100A4,S100A6,SDF4,SERPINA3,SOD2,SPP1,TNC,TXN	26
Hematological System Development and Function,Tissue Development	accumulation	Accumulation of myeloid cells	5.12e-05		-0.213	APOA1,APOE,C3,CRP,MIF,SPP1	6
Lipid Metabolism,Molecular Transport,Small Molecule Biochemistry	transport	Transport of steroid	5.12e-05		-0.772	APOA1,APOA4,APOE,GSN,MPO,PON1	6
Cardiovascular Disease,Hematological Disease,Metabolic Disease,Organismal Injury and Abnormalities	hypertriglyceridemia	Hypertriglyceridemia	5.17e-05			APOA1,APOE,CACNA2D1,CRP	4
Cellular Function and Maintenance,Hematological System Development and Function	function	Function of myeloid cells	5.23e-05			APOE,GSN,MIF,MPO,S100A4,SPP1	6
Cellular Assembly and Organization,Cellular Function and Maintenance	fluidity	Fluidity of cellular membrane	5.27e-05			APOE,CAT,CRP	3
Endocrine System Development and Function,Lipid Metabolism,Molecular Transport,Small Molecule Biochemistry	concentration	Concentration of corticosterone	5.29e-05		0.728	APOE,CHGA,MECP2,MIF,SPP1	5
Cell-To-Cell Signaling and Interaction	binding	Binding of tumor cell lines	5.34e-05		0.06	APOE,ASGR2,F7,IGFBP3,LTF,NID1,NME1,SPP1,TNC	9
Cancer,Organismal Injury and Abnormalities	formation	Formation of solid tumor	5.37e-05		1.989	ADA2,AFM,AHSG,APMAP,APOA1,APOA4,APOE,ASGR2,BLVRB,C3,C9,CA1,CACNA2D1,CAT,CD163,CHGA,CHI3L1,CHIT1,CLEC3B,CNDP1,CRP,F7,FETUB,FGL1,GPLD1,GSN,HABP2,IGFBP2,IGFBP3,IGFBP5,IL1RAP,ITIH3,LTF,MECP2,MIF,MPO,NID1,NKPD1,NME1,NRP2,PF4,PGK1,PGLYRP2,PI16,PON1,PPBP,RBP4,S100A4,S100A6,SDF4,SERPINA3,SIRPB1,SOD2,SPP1,TNC,TPI1	56
Endocrine System Development and Function,Molecular Transport,Protein Synthesis,Small Molecule Biochemistry	quantity	Quantity of insulin in blood	5.46e-05		1.664	AHSG,APOE,C3,IGFBP3,IGFBP5,SPP1	6
Cell Death and Survival	cell death	Cell death of antigen presenting cells	5.46e-05		0	APOE,MIF,PF4,PON1,SERPINA3,SOD2	6
Cellular Function and Maintenance	ion homeostasis	Ion homeostasis of cells	5.49e-05		-0.61	APOA1,APOE,C3,CCL14,CHGA,F7,FTL,PF4,PPBP,SOD2,SPP1	11
Cellular Movement,Hematological System Development and Function,Immune Cell Trafficking	cell movement	Cell movement of lymphocytes	5.53e-05		-0.626	APOE,C3,CCL14,MIF,MPO,PF4,PGLYRP2,S100A4,SPP1	9
Cell Morphology	morphology	Morphology of antigen presenting cells	5.63e-05			APOE,CHI3L1,PF4,PON1,SPP1	5
Cell Death and Survival	apoptosis	Apoptosis of neuroblastoma cell lines	5.63e-05		0.465	APOE,IGFBP5,S100A6,SERPINA3,TXN	5
Cell-To-Cell Signaling and Interaction	binding	Binding of cell surface	5.71e-05		1.165	APOE,C3,IGFBP3,PF4	4
Cell Morphology	sprouting	Sprouting	5.73e-05		0.576	APOE,C3,CAT,IL1RAP,MECP2,NRP2,PF4,SPP1,TNC	9
Cellular Movement,Embryonic Development	cell movement	Cell movement of embryonic cells	5.8e-05		-1.96	CCL14,IGFBP5,MIF,NRP2,S100A4	5
Cellular Function and Maintenance,Small Molecule Biochemistry	homeostasis	Homeostasis of divalent cations	5.83e-05			APOE,CCL14,FTL,PF4,SOD2,SPP1	6
Hematological Disease,Metabolic Disease,Organismal Injury and Abnormalities	mixed dyslipidemia	Mixed dyslipidemia	5.87e-05			APOA1,APOE,CACNA2D1	3
Cell Signaling,Small Molecule Biochemistry	synthesis	Synthesis of nitric oxide	5.9e-05		-0.083	APOE,CAT,CRP,IGFBP3,MIF,RBP4,SOD2,SPP1	8
Cell-mediated Immune Response,Cellular Movement,Hematological System Development and Function,Immune Cell Trafficking	cell movement	Cell movement of T lymphocytes	5.94e-05		-0.377	APOE,C3,CCL14,MIF,MPO,S100A4,SPP1	7
Cancer,Gastrointestinal Disease,Organismal Injury and Abnormalities	malignant neoplasm of large intestine	Malignant neoplasm of large intestine	5.96e-05			ADA2,AFM,AHSG,APMAP,APOA4,BLVRB,C3,C9,CA1,CACNA2D1,CAT,CD163,CHGA,CHIT1,CLEC3B,CNDP1,CRP,F7,FETUB,FGL1,GPLD1,GSN,HABP2,IGFBP2,IGFBP3,IGFBP5,IL1RAP,ITIH3,LBP,LRG1,LTF,MECP2,MIF,MPO,NID1,NKPD1,NME1,NRP2,PGK1,PGLYRP2,PI16,PON1,RBP4,S100A4,SDF4,SERPINA3,SIRPB1,SOD2,SPP1,TNC,TPI1,TXN	52
Cellular Compromise,Lipid Metabolism,Small Molecule Biochemistry	peroxidation	Peroxidation of lipid	5.97e-05			APOE,CAT,FTL,PON1,SOD2	5
Gastrointestinal Disease,Hepatic System Disease,Metabolic Disease,Organismal Injury and Abnormalities	hepatic steatosis	Hepatic steatosis	6.23e-05		-1.06	APOE,C3,CAT,FGL1,LBP,S100A4,SOD2,SPP1	8
Digestive System Development and Function,Gastrointestinal Disease	abnormal morphology	Abnormal morphology of digestive system	6.27e-05			APOA1,APOE,C3,IGFBP3,IGFBP5,MECP2,MIF,PGLYRP2,SOD2,SPP1	10
Hematological System Development and Function,Tissue Development	homeostasis	Homeostasis of blood	6.29e-05			AHSG,C3,LBP,SOD2	4
Developmental Disorder,Hereditary Disorder,Metabolic Disease,Organismal Injury and Abnormalities,Respiratory Disease	cystic fibrosis	Cystic Fibrosis	6.29e-05			CRP,LTF,MBL2,MPO	4
Neurological Disease,Organismal Injury and Abnormalities,Psychological Disorders,Skeletal and Muscular Disorders	Parkinson disease	Parkinson's disease	6.45e-05			APOE,CHGA,FTL,LRG1,LTF,SERPINA3,SPP1	7
Nervous System Development and Function,Tissue Morphology	quantity	Quantity of neurons	6.49e-05	Decreased	-2.252	APOE,C3,CACNA2D1,IGFBP3,IL1RAP,MECP2,MIF,NRP2,SPP1	9
Neurological Disease,Psychological Disorders	schizophrenia	Schizophrenia	6.49e-05			APOA1,APOA4,C3,CA1,CACNA2D1,CHI3L1,GSN,MECP2,S100A6	9
Free Radical Scavenging	generation	Generation of reactive oxygen species	6.55e-05		0.719	APOA1,APOE,CAT,CRP,LTF,MIF,SOD2	7
Cell Morphology,Hematological System Development and Function	morphology	Morphology of myeloid cells	6.61e-05			APOE,C3,CHI3L1,PF4,PON1,SPP1	6
Developmental Disorder,Hereditary Disorder,Metabolic Disease,Neurological Disease,Ophthalmic Disease,Organismal Injury and Abnormalities	Finnish type amyloidosis	Finnish type amyloidosis	6.64e-05			APOE,GSN	2
Cellular Compromise	damage	Damage of endothelial cell lines	6.64e-05			CRP,MPO	2
Cardiovascular Disease,Developmental Disorder,Hereditary Disorder,Metabolic Disease,Organismal Injury and Abnormalities,Skeletal and Muscular Disorders	familial cardiac amyloidosis	Familial cardiac amyloidosis	6.64e-05			APOA1,GSN	2
Cellular Development,Cellular Growth and Proliferation	cell proliferation	Cell proliferation of breast cancer cell lines	6.65e-05		1.639	CAT,IGFBP2,IGFBP3,IGFBP5,NME1,S100A4,SOD2,SPP1,TNC,TXN	10
Cellular Movement	migration	Migration of vascular cells	6.66e-05		-0.78	CHGA,HABP2,IGFBP2,IGFBP5,S100A4,SPP1,TXN	7
Organismal Survival	organismal death	Organismal death	6.97e-05		-0.583	APOA1,APOE,ASGR2,C3,CHGA,CRP,F7,FTL,GSN,IGFBP2,IGFBP3,IGFBP5,MECP2,MIF,MPO,NRP2,PGK1,PGLYRP2,S100A4,SERPINA3,SOD2,SPP1,TNC,TXN	24
Organismal Injury and Abnormalities,Respiratory Disease	chronic obstructive pulmonary disease	Chronic obstructive pulmonary disease	7.04e-05			CA1,CRP,LBP,LTF,MPO,SPP1	6
Cell Morphology,Cellular Function and Maintenance	length	Length of cells	7.12e-05			APOE,MECP2,NRP2,S100A4,SPP1	5
Cardiovascular Disease,Organismal Injury and Abnormalities	peripheral arterial disease	Advanced stage peripheral arterial disease	7.12e-05			ADA2,APOE,CD163,IGFBP5,SPP1	5
Cancer,Hematological Disease,Immunological Disease,Organismal Injury and Abnormalities	lymphocytic cancer	Lymphocytic cancer	7.39e-05			APOE,C3,CAT,CD163,CHGA,CHI3L1,CNDP1,CRP,F7,FGL1,GSN,IGFBP3,IGFBP5,MIF,NID1,NME1,PF4,PGK1,S100A4,SERPINA3,SOD2,SPP1,TNC	23
Cancer,Hematological Disease,Organismal Injury and Abnormalities	lymphocytic neoplasm	Lymphocytic neoplasm	7.54e-05			APOE,C3,CAT,CD163,CHGA,CHI3L1,CNDP1,CRP,F7,FGL1,GSN,IGFBP3,IGFBP5,MIF,NID1,NME1,PF4,PGK1,S100A4,SERPINA3,SOD2,SPP1,TNC	23
Cell Death and Survival	cytolysis	Cytolysis	7.57e-05		1.172	AK1,C3,C9,CAT,LBP,NME1,SPP1	7
Cell-To-Cell Signaling and Interaction,Reproductive System Development and Function	binding	Binding of gonadal cell lines	7.57e-05		1.49	APOE,LBP,LTF,PF4	4
Cellular Development,Cellular Growth and Proliferation,Connective Tissue Development and Function,Tissue Development	cell proliferation	Cell proliferation of fibroblasts	7.59e-05		-0.522	IGFBP3,LTF,MIF,PF4,PGK1,PPBP,SOD2,TXN	8
Hematological System Development and Function,Immune Cell Trafficking,Inflammatory Response,Tissue Development	accumulation	Accumulation of leukocytes	7.69e-05		-0.497	APOA1,APOE,C3,CRP,MBL2,MIF,SPP1	7
Cell Morphology,Cell-To-Cell Signaling and Interaction,Nervous System Development and Function	plasticity	Plasticity of synapse	7.75e-05			APOE,C3,MECP2,NRP2,TNC	5
Cancer,Hematological Disease,Organismal Injury and Abnormalities	bone marrow neoplasm	Bone marrow neoplasm	7.83e-05			ADA2,C3,C9,CHIT1,CNDP1,FETUB,GSN,IL1RAP,MPO,NID1,NRP2,PF4,PGLYRP2,PPBP,SERPINA11,SIRPB1,TNC,TPI1	18
Lipid Metabolism,Small Molecule Biochemistry	metabolism	Fatty acid metabolism	7.91e-05		-1.052	APOA1,APOA4,APOE,GSN,LBP,LTF,MIF,MPO,PON1,RBP4,TXN	11
Cancer,Organismal Injury and Abnormalities	growth	Growth of tumor	8.09e-05		0.508	APOA1,CHI3L1,FGL1,IGFBP2,IGFBP3,IGFBP5,LRG1,MIF,NME1,S100A6,SOD2,SPP1,TNC,TXN	14
Protein Synthesis	synthesis	Synthesis of protein	8.14e-05		-0.64	C3,F7,GSN,IGFBP2,IGFBP3,IGFBP5,RBP4,SOD2,SPP1,TXN	10
Cardiovascular System Development and Function,Cellular Development,Cellular Function and Maintenance,Cellular Growth and Proliferation,Organismal Development,Tissue Development	cell proliferation	Cell proliferation of vascular endothelial cells	8.27e-05		-0.65	C3,CHGA,HABP2,NRP2,SERPINA3,SPP1	6
Cellular Growth and Proliferation	colonization	Colonization	8.66e-05			CHGA,NME1,S100A4,TNC	4
Cardiovascular Disease,Organismal Injury and Abnormalities	calcification	Calcification of aortic valve	8.69e-05			APOA1,APOA4,SPP1	3
Cardiovascular Disease,Cardiovascular System Development and Function,Organ Morphology,Organismal Development,Organismal Injury and Abnormalities,Skeletal and Muscular Disorders	idiopathic dilated cardiomyopathy	Idiopathic dilated cardiomyopathy	8.69e-05			PGK1,SOD2,TPI1	3
Cellular Movement,Hematological System Development and Function,Immune Cell Trafficking,Inflammatory Response,Lymphoid Tissue Structure and Development	chemotaxis	Chemotaxis of lymphocytes	8.91e-05		-0.651	CCL14,MIF,PF4,S100A4,SPP1	5
Connective Tissue Disorders,Immunological Disease,Inflammatory Disease,Organismal Injury and Abnormalities,Skeletal and Muscular Disorders	lupus erythematosus	Lupus erythematosus	8.95e-05			APOE,C3,LTF,MBL2,MECP2,MPO,SOD2,SPP1	8
Molecular Transport	quantity	Quantity of metal	9.03e-05		1.512	APOE,C3,CHGA,FTL,GSN,LTF,PON1,PPBP,S100A4,SPP1	10
Carbohydrate Metabolism	synthesis	Synthesis of carbohydrate	9.12e-05		0.788	APOA1,APOE,CHGA,IGFBP3,LTF,MIF,PF4,PPBP,SPP1,TPI1	10
Organismal Development,Organismal Injury and Abnormalities	abnormal morphology	Abnormal morphology of abdomen	9.13e-05			APOA1,APOE,C3,CACNA2D1,CAT,FETUB,IGFBP2,IGFBP3,IGFBP5,MIF,PGLYRP2,SOD2,SPP1	13
Nervous System Development and Function,Organ Morphology,Organismal Development	morphology	Morphology of hippocampus	9.15e-05			APOE,C3,MECP2,S100A4,SOD2	5
Neurological Disease,Organismal Injury and Abnormalities,Psychological Disorders	frontotemporal lobar degeneration or amyotrophic lateral sclerosis	Frontotemporal lobar degeneration or amyotrophic lateral sclerosis	9.18e-05			APOE,GSN,MIF,PON1,S100A4,S100A6,SERPINA3,SOD2	8
Cell-To-Cell Signaling and Interaction,Hematological System Development and Function	binding	Binding of mononuclear leukocytes	9.49e-05		0.391	APOA1,CRP,LBP,MIF,SPP1,TNC	6
Cardiovascular Disease	cardiovascular disorder	Moderate cardiovascular disorder	9.52e-05			CA1,CACNA2D1,CRP	3
Cellular Movement	cell movement	Cell movement of stem cells	9.66e-05		-1.152	C3,CCL14,GSN,MIF,S100A4	5
Inflammatory Disease,Inflammatory Response,Organismal Injury and Abnormalities,Respiratory Disease	inflammation	Inflammation of airway	9.77e-05			APOA1,C3,CACNA2D1,CHI3L1,CRP,LTF,MPO,TPI1	8
Lipid Metabolism,Small Molecule Biochemistry	homeostasis	Homeostasis of lipid	9.87e-05			APOA1,APOA4,APOE,ASGR2,C3,SOD2	6
Cell Death and Survival,Hematological System Development and Function	survival	Survival of erythroblasts	9.95e-05			PF4,PPBP	2
Hereditary Disorder,Ophthalmic Disease,Organismal Injury and Abnormalities	susceptibility to age related macular degeneration	Susceptibility to age related macular degeneration	9.95e-05			C3,C9	2
Hereditary Disorder,Organismal Injury and Abnormalities,Skeletal and Muscular Disorders	arthrogryposis, renal dysfunction, cholestasis	Arthrogryposis, renal dysfunction, cholestasis	9.95e-05			PF4,PPBP	2
Cell-To-Cell Signaling and Interaction,Cellular Movement,Connective Tissue Development and Function	chemoattraction	Chemoattraction of fibroblasts	9.95e-05			PF4,PPBP	2
Cancer,Gastrointestinal Disease,Organismal Injury and Abnormalities,Tumor Morphology	progression	Progression of malignant tumor of stomach	9.95e-05			APOE,SPP1	2
Cellular Movement,Hematological System Development and Function,Immune Cell Trafficking	cellular infiltration	Cellular infiltration by inflammatory leukocytes	0.000103		1.154	APOA1,APOE,IGFBP3,LTF	4
Cellular Development,Cellular Growth and Proliferation	cell proliferation	Cell proliferation of tumor cell lines	0.000103		-0.353	AHSG,CAT,CD163,CHGA,F7,FGL1,FTL,IGFBP2,IGFBP3,IGFBP5,MBL2,MIF,NME1,NRP2,S100A4,S100A6,SOD2,SPP1,TNC,TXN	20
Infectious Diseases,Inflammatory Disease	systemic inflammatory response syndrome	Systemic inflammatory response syndrome	0.000104			CD163,CRP,MBL2	3
Inflammatory Disease,Inflammatory Response,Organismal Injury and Abnormalities,Respiratory Disease	asthma	Asthma	0.000104			APOA1,C3,CACNA2D1,CHI3L1,CRP,MPO,TPI1	7
Cell Cycle	cell cycle progression	Cell cycle progression	0.000106		0.264	AHSG,AK1,APOE,IGFBP2,IGFBP3,IGFBP5,MECP2,MIF,NME1,PF4,S100A4,SPP1,TNC,TXN	14
Cardiovascular System Development and Function	morphology	Morphology of vasculature	0.000109			APOE,CAT,CHGA,F7,IGFBP3,NID1,PF4,SPP1	8
Cellular Growth and Proliferation,Lymphoid Tissue Structure and Development	proliferation	Proliferation of lymphatic system cells	0.00011		-0.167	APOE,C3,CHI3L1,CRP,FTL,IGFBP2,IGFBP3,LTF,MIF,PF4,SPP1,TXN	12
Cardiovascular System Development and Function,Cell-To-Cell Signaling and Interaction	binding	Binding of endothelial cells	0.000111	Increased	2.335	C3,F7,PF4,PPBP,SPP1,TXN	6
Cell-To-Cell Signaling and Interaction	binding	Binding of hepatoma cell lines	0.000113			ASGR2,NME1,SPP1	3
Cancer,Organismal Injury and Abnormalities	adenocarcinoma	Adenocarcinoma	0.000114			ADA2,AFM,AHSG,APMAP,APOA4,APOE,ASGR2,BLVRB,C3,C9,CA1,CACNA2D1,CD163,CHGA,CHI3L1,CHIT1,CLEC3B,CNDP1,CRP,F7,FETUB,FGL1,GPLD1,GSN,HABP2,IGFBP2,IGFBP3,IGFBP5,IL1RAP,ITIH3,LBP,LRG1,LTF,LYVE1,MECP2,MPO,NID1,NKPD1,NME1,NRP2,PF4,PGK1,PGLYRP2,PI16,PON1,PPBP,RBP4,S100A4,S100A6,SDF4,SERPINA3,SIRPB1,SOD2,SPP1,TNC,TPI1	56
Lipid Metabolism,Molecular Transport,Small Molecule Biochemistry	efflux	Efflux of cholesterol	0.000116		-0.649	APOA1,APOA4,APOE,MPO,PON1	5
Cardiovascular System Development and Function,Hematological System Development and Function	diastolic pressure	Diastolic pressure	0.000116			APOE,CHGA,PON1,RBP4	4
Cell-To-Cell Signaling and Interaction,Hematological System Development and Function,Immune Cell Trafficking,Inflammatory Response	binding	Binding of macrophages	0.000116			APOA1,APOE,LBP,PF4	4
Cell Death and Survival	necrosis	Necrosis of prostate cancer cell lines	0.000117		-0.185	CAT,IGFBP3,IGFBP5,NRP2,SOD2,TXN	6
Cellular Movement,Hematological System Development and Function,Immune Cell Trafficking	cellular infiltration	Cellular infiltration by mononuclear leukocytes	0.000119		0.391	APOE,C3,MIF,PF4,S100A4,SPP1	6
Cancer,Organismal Injury and Abnormalities,Respiratory Disease	non-small cell lung cancer	Non-small cell lung carcinoma	0.000119			AFM,APMAP,C9,CACNA2D1,CHIT1,CNDP1,CRP,FGL1,FTL,GSN,IGFBP3,IL1RAP,MPO,NID1,NME1,PON1,S100A6,SERPINA11,SIRPB1,SOD2,SPP1,TNC,TPI1	23
Cardiovascular Disease,Organismal Injury and Abnormalities	aortic aneurysm	Aortic aneurysm	0.000121			APOE,FTL,S100A4,SPP1	4
Cancer,Organismal Injury and Abnormalities	cancer	Cancer of secretory structure	0.000123			ADA2,AFM,AHSG,APMAP,APOA1,APOE,ASGR2,BLVRB,C3,C9,CACNA2D1,CAT,CD163,CHGA,CHI3L1,CHIT1,CNDP1,CRP,F7,FETUB,GPLD1,GSN,HABP2,IGFBP2,IGFBP3,IGFBP5,IL1RAP,ITIH3,LBP,LRG1,LTF,LYVE1,MECP2,MIF,MPO,NID1,NKPD1,NME1,NRP2,PF4,PGK1,PGLYRP2,PI16,PON1,PPBP,RBP4,S100A4,S100A6,SERPINA11,SIRPB1,SOD2,SPP1,TNC,TXN	54
Cellular Movement,Hematological System Development and Function,Immune Cell Trafficking,Inflammatory Response,Lymphoid Tissue Structure and Development	chemotaxis	Chemotaxis of natural killer cells	0.000123			CCL14,PF4,SPP1	3
Digestive System Development and Function,Hepatic System Development and Function,Organ Morphology,Organismal Development	mass	Mass of liver	0.000125			APOA1,APOE,FGL1,IGFBP2,SOD2	5
Hematological System Development and Function,Immune Cell Trafficking,Inflammatory Response,Tissue Development	accumulation	Accumulation of macrophages	0.000126		-0.13	APOA1,APOE,MIF,SPP1	4
Organismal Survival	survival	Survival of organism	0.000126		0.464	APOA1,APOE,C3,CRP,F7,FTL,GSN,LBP,LTF,MIF,SOD2,SPP1	12

## Sheet: Additional Table 4
Additional Table 4. Raw data of pathways from IPA in SPPT/Ctrl group.
Ingenuity Canonical Pathways	-log(p-value)	Ratio	z-score	Molecules
Acute Phase Response Signaling	25.1	0.112	0.632	AHSG,AMBP,APOA1,C3,CRP,FN1,FTL,HPX,IL1RAP,ITIH2,KLKB1,LBP,MBL2,ORM1,ORM2,RBP4,SERPINA1,SERPINF1,SERPINF2,SOD2,VWF
LXR/RXR Activation	18.1	0.115	-0.775	AHSG,AMBP,APOA1,APOA4,C3,HPX,IL1RAP,LBP,ORM1,ORM2,PON1,RBP4,SERPINA1,SERPINF1,SERPINF2
FXR/RXR Activation	14.6	0.0949	#NUM!	AHSG,AMBP,APOA1,APOA4,C3,HPX,ORM1,ORM2,PON1,RBP4,SERPINA1,SERPINF1,SERPINF2
Atherosclerosis Signaling	7.6	0.0611	#NUM!	APOA1,APOA4,ICAM1,ORM1,ORM2,PON1,RBP4,SERPINA1
Hepatic Fibrosis / Hepatic Stellate Cell Activation	7.38	0.0455	#NUM!	COL5A2,FN1,ICAM1,IGF2,IGFBP3,IGFBP5,IL1RAP,LBP,TIMP1
Production of Nitric Oxide and Reactive Oxygen Species in Macrophages	6.24	0.0406	0	APOA1,APOA4,CAT,ORM1,ORM2,PON1,RBP4,SERPINA1
IL-12 Signaling and Production in Macrophages	6.12	0.05	#NUM!	APOA1,APOA4,ORM1,ORM2,PON1,RBP4,SERPINA1
Clathrin-mediated Endocytosis Signaling	5.15	0.0357	#NUM!	APOA1,APOA4,ORM1,ORM2,PON1,RBP4,SERPINA1
Coagulation System	5.12	0.114	-1	KLKB1,SERPINA1,SERPINF2,VWF
Superoxide Radicals Degradation	3.25	0.2	#NUM!	CAT,SOD2
Tumor Microenvironment Pathway	3.22	0.0266	-0.447	FN1,HLA-B,ICAM1,IGF2,TNC
Granulocyte Adhesion and Diapedesis	3.19	0.0262	#NUM!	CCL14,ICAM1,IL1RAP,PF4,PPBP
Airway Pathology in Chronic Obstructive Pulmonary Disease	3.05	0.0339	#NUM!	AMBP,ORM1,ORM2,RBP4
Hepatic Fibrosis Signaling Pathway	3.03	0.0163	0	CACNA2D1,CALM1 (includes others),FTL,ICAM1,IL1RAP,SOD2,TIMP1
Agranulocyte Adhesion and Diapedesis	2.96	0.0233	#NUM!	CCL14,FN1,ICAM1,PF4,PPBP
Role of Macrophages, Fibroblasts and Endothelial Cells in Rheumatoid Arthritis	2.9	0.0181	#NUM!	CALM1 (includes others),FCGR3A/FCGR3B,FN1,ICAM1,IL1RAP,MIF
IL-10 Signaling	2.58	0.0395	#NUM!	BLVRB,IL1RAP,LBP
Maturity Onset Diabetes of Young (MODY) Signaling	2.5	0.037	#NUM!	APOA1,APOA4,CACNA2D1
Tumoricidal Function of Hepatic Natural Killer Cells	2.47	0.0833	#NUM!	ICAM1,LYVE1
IGF-1 Signaling	2.17	0.0283	#NUM!	IGFBP2,IGFBP3,IGFBP5
Complement System	2.08	0.0526	#NUM!	C3,MBL2
Th1 Pathway	2	0.0244	#NUM!	HLA-B,ICAM1,ICOSLG/LOC102723996
NRF2-mediated Oxidative Stress Response	1.97	0.0169	#NUM!	CAT,FTL,SOD2,TXN
IL-6 Signaling	1.95	0.0234	#NUM!	CRP,IL1RAP,LBP
Th2 Pathway	1.87	0.0219	#NUM!	HLA-B,ICAM1,ICOSLG/LOC102723996
iNOS Signaling	1.85	0.04	#NUM!	CALM1 (includes others),LBP
nNOS Signaling in Skeletal Muscle Cells	1.8	0.0377	#NUM!	CACNA2D1,CALM1 (includes others)
Phagosome Formation	1.77	0.0201	#NUM!	FCGR3A/FCGR3B,FN1,MBL2
Iron homeostasis signaling pathway	1.74	0.0195	#NUM!	CD163,FTL,HPX
Senescence Pathway	1.62	0.0132	#NUM!	CACNA2D1,CALM1 (includes others),CAT,SOD2
Th1 and Th2 Activation Pathway	1.61	0.0173	#NUM!	HLA-B,ICAM1,ICOSLG/LOC102723996
Thyroid Hormone Biosynthesis	1.6	0.143	#NUM!	CTSD
Growth Hormone Signaling	1.52	0.0267	#NUM!	IGF2,IGFBP3
Neuroinflammation Signaling Pathway	1.5	0.0121	2	CRP,HLA-B,ICAM1,SOD2
Thioredoxin Pathway	1.49	0.111	#NUM!	TXN
VDR/RXR Activation	1.48	0.0253	#NUM!	IGFBP3,IGFBP5
PEDF Signaling	1.43	0.0238	#NUM!	SERPINF1,SOD2
Heme Degradation	1.41	0.0909	#NUM!	BLVRB
Eumelanin Biosynthesis	1.37	0.0833	#NUM!	MIF
RANK Signaling in Osteoclasts	1.36	0.0217	#NUM!	CALM1 (includes others),GSN
Role of Osteoblasts, Osteoclasts and Chondrocytes in Rheumatoid Arthritis	1.3	0.013	#NUM!	CALM1 (includes others),GSN,IL1RAP
Fcγ Receptor-mediated Phagocytosis in Macrophages and Monocytes	1.29	0.02	#NUM!	FCGR3A/FCGR3B,GPLD1
Osteoarthritis Pathway	1.25	0.0124	#NUM!	FN1,IL1RAP,RBP4
Adenine and Adenosine Salvage III	1.22	0.0588	#NUM!	ADA2
Actin Cytoskeleton Signaling	1.21	0.012	#NUM!	FN1,GSN,LBP
LPS/IL-1 Mediated Inhibition of RXR Function	1.18	0.0117	#NUM!	CAT,IL1RAP,LBP
Antioxidant Action of Vitamin C	1.17	0.0169	#NUM!	GPLD1,TXN
Purine Ribonucleosides Degradation to Ribose-1-phosphate	1.16	0.05	#NUM!	ADA2
Amyotrophic Lateral Sclerosis Signaling	1.13	0.0161	#NUM!	CACNA2D1,CAT
Glioma Signaling	1.08	0.0152	#NUM!	CALM1 (includes others),IGF2
Nitric Oxide Signaling in the Cardiovascular System	1.08	0.0152	#NUM!	CACNA2D1,CALM1 (includes others)
GP6 Signaling Pathway	1.08	0.0152	#NUM!	CALM1 (includes others),COL5A2
Choline Biosynthesis III	1.08	0.0417	#NUM!	GPLD1
Adenosine Nucleotides Degradation II	1.03	0.037	#NUM!	ADA2
Glutaryl-CoA Degradation	1.02	0.0357	#NUM!	CA1
Apelin Endothelial Signaling Pathway	1.01	0.0136	#NUM!	CALM1 (includes others),ICAM1
PI3K Signaling in B Lymphocytes	1	0.0135	#NUM!	C3,CALM1 (includes others)
Role of Pattern Recognition Receptors in Recognition of Bacteria and Viruses	0.963	0.0128	#NUM!	C3,MBL2
Synaptogenesis Signaling Pathway	0.963	0.00937	#NUM!	CACNA2D1,CALM1 (includes others),CDH13
Corticotropin Releasing Hormone Signaling	0.951	0.0126	#NUM!	CACNA2D1,CALM1 (includes others)
Cellular Effects of Sildenafil (Viagra)	0.936	0.0123	#NUM!	CACNA2D1,CALM1 (includes others)
Ethanol Degradation IV	0.936	0.0294	#NUM!	CAT
Vitamin-C Transport	0.936	0.0294	#NUM!	TXN
DNA Methylation and Transcriptional Repression Signaling	0.924	0.0286	#NUM!	MECP2
Phagosome Maturation	0.917	0.012	#NUM!	CTSD,HLA-B
Purine Nucleotides Degradation II (Aerobic)	0.914	0.0278	#NUM!	ADA2
Androgen Signaling	0.893	0.0116	#NUM!	CACNA2D1,CALM1 (includes others)
MIF-mediated Glucocorticoid Regulation	0.893	0.0263	#NUM!	MIF
Antigen Presentation Pathway	0.883	0.0256	#NUM!	HLA-B
Pyrimidine Deoxyribonucleotides De Novo Biosynthesis I	0.87	0.025	#NUM!	AK1
Gαq Signaling	0.87	0.0112	#NUM!	CALM1 (includes others),GPLD1
Inhibition of Matrix Metalloproteases	0.87	0.025	#NUM!	TIMP1
TCA Cycle II (Eukaryotic)	0.851	0.0238	#NUM!	IDH3A
Glycolysis I	0.851	0.0238	#NUM!	PGK1
B Cell Development	0.842	0.0233	#NUM!	HLA-B
Intrinsic Prothrombin Activation Pathway	0.842	0.0233	#NUM!	KLKB1
Mitochondrial Dysfunction	0.836	0.0107	#NUM!	CAT,SOD2
Docosahexaenoic Acid (DHA) Signaling	0.833	0.0227	#NUM!	SERPINF1
Pyrimidine Ribonucleotides Interconversion	0.824	0.0222	#NUM!	AK1
GNRH Signaling	0.81	0.0103	#NUM!	CACNA2D1,CALM1 (includes others)
MIF Regulation of Innate Immunity	0.807	0.0213	#NUM!	MIF
Dopamine-DARPP32 Feedback in cAMP Signaling	0.807	0.0103	#NUM!	CACNA2D1,CALM1 (includes others)
Gluconeogenesis I	0.807	0.0213	#NUM!	PGK1
PPARα/RXRα Activation	0.796	0.0101	#NUM!	APOA1,IL1RAP
Leukocyte Extravasation Signaling	0.793	0.0101	#NUM!	ICAM1,TIMP1
Tryptophan Degradation III (Eukaryotic)	0.79	0.0204	#NUM!	CA1
RAR Activation	0.78	0.00985	#NUM!	IGFBP3,RBP4
Natural Killer Cell Signaling	0.775	0.0098	#NUM!	FCGR3A/FCGR3B,HLA-B
Hepatic Cholestasis	0.775	0.0098	#NUM!	IL1RAP,LBP
T Cell Receptor Signaling	0.772	0.0067	#NUM!	CALM1 (includes others),HLA-B,ICAM1,ICOSLG/LOC102723996
nNOS Signaling in Neurons	0.767	0.0192	#NUM!	CALM1 (includes others)
Adrenomedullin signaling pathway	0.764	0.00966	#NUM!	C3,CALM1 (includes others)
IL-8 Signaling	0.74	0.0093	#NUM!	GPLD1,ICAM1
Estrogen Receptor Signaling	0.738	0.00733	#NUM!	CACNA2D1,IGF2,SOD2
Pyrimidine Ribonucleotides De Novo Biosynthesis	0.724	0.0172	#NUM!	AK1
RhoGDI Signaling	0.721	0.00905	#NUM!	ARHGDIB,CDH13
MSP-RON Signaling Pathway	0.717	0.0169	#NUM!	KLKB1
FAT10 Signaling Pathway	0.717	0.0169	#NUM!	PSMA1
Calcium Signaling	0.712	0.00893	#NUM!	CACNA2D1,CALM1 (includes others)
SPINK1 Pancreatic Cancer Pathway	0.71	0.0167	#NUM!	KLKB1
Role of NFAT in Cardiac Hypertrophy	0.706	0.00881	#NUM!	CACNA2D1,CALM1 (includes others)
Polyamine Regulation in Colon Cancer	0.69	0.0159	#NUM!	PSMA1
CD40 Signaling	0.668	0.0149	#NUM!	ICAM1
Glutamate Receptor Signaling	0.635	0.0137	#NUM!	CALM1 (includes others)
Glioma Invasiveness Signaling	0.629	0.0135	#NUM!	TIMP1
AMPK Signaling	0.623	0.00775	#NUM!	AK1,TBC1D1
Phospholipases	0.62	0.0132	#NUM!	GPLD1
Caveolar-mediated Endocytosis Signaling	0.614	0.013	#NUM!	HLA-B
Netrin Signaling	0.614	0.013	#NUM!	CACNA2D1
TREM1 Signaling	0.609	0.0128	#NUM!	ICAM1
Melatonin Signaling	0.609	0.0128	#NUM!	CALM1 (includes others)
Toll-like Receptor Signaling	0.604	0.0127	#NUM!	LBP
Cardiac Hypertrophy Signaling	0.602	0.00749	#NUM!	CACNA2D1,CALM1 (includes others)
Sperm Motility	0.597	0.00743	#NUM!	CALM1 (includes others),KIT
iCOS-iCOSL Signaling in T Helper Cells	0.585	0.00612	#NUM!	CALM1 (includes others),HLA-B,ICOSLG/LOC102723996
Chemokine Signaling	0.582	0.0119	#NUM!	CALM1 (includes others)
LPS-stimulated MAPK Signaling	0.577	0.0118	#NUM!	LBP
Protein Ubiquitination Pathway	0.575	0.00717	#NUM!	HLA-B,PSMA1
Apelin Adipocyte Signaling Pathway	0.573	0.0116	#NUM!	CAT
BAG2 Signaling Pathway	0.573	0.0116	#NUM!	PSMA1
Regulation Of The Epithelial Mesenchymal Transition In Development Pathway	0.569	0.0115	#NUM!	S100A4
Xenobiotic Metabolism AHR Signaling Pathway	0.564	0.0114	#NUM!	PON1
FcγRIIB Signaling in B Lymphocytes	0.561	0.0112	#NUM!	CACNA2D1
Opioid Signaling Pathway	0.559	0.00699	#NUM!	CACNA2D1,CALM1 (includes others)
Huntington's Disease Signaling	0.558	0.00697	#NUM!	CTSD,PSMA1
Crosstalk between Dendritic Cells and Natural Killer Cells	0.548	0.0109	#NUM!	HLA-B
Xenobiotic Metabolism Signaling	0.547	0.00685	#NUM!	CAT,FTL
Ceramide Signaling	0.541	0.0106	#NUM!	CTSD
Acute Myeloid Leukemia Signaling	0.541	0.0106	#NUM!	KIT
IL-4 Signaling	0.541	0.0106	#NUM!	HLA-B
Melanocyte Development and Pigmentation Signaling	0.533	0.0104	#NUM!	KIT
Death Receptor Signaling	0.533	0.0104	#NUM!	ARHGDIB
IL-1 Signaling	0.529	0.0103	#NUM!	IL1RAP
Apelin Cardiomyocyte Signaling Pathway	0.503	0.00962	#NUM!	CAT
PPAR Signaling	0.493	0.00935	#NUM!	IL1RAP
PD-1, PD-L1 cancer immunotherapy pathway	0.493	0.00935	#NUM!	HLA-B
Sumoylation Pathway	0.487	0.00917	#NUM!	ARHGDIB
Virus Entry via Endocytic Pathways	0.484	0.00909	#NUM!	HLA-B
Sirtuin Signaling Pathway	0.484	0.00615	#NUM!	PGK1,SOD2
Dendritic Cell Maturation	0.474	0.00528	#NUM!	FCGR3A/FCGR3B,HLA-B,ICAM1
Role of NFAT in Regulation of the Immune Response	0.467	0.00524	#NUM!	CALM1 (includes others),FCGR3A/FCGR3B,HLA-B
Salvage Pathways of Pyrimidine Ribonucleotides	0.467	0.0087	#NUM!	AK1
α-Adrenergic Signaling	0.465	0.00862	#NUM!	CALM1 (includes others)
Regulation of Actin-based Motility by Rho	0.458	0.00847	#NUM!	GSN
p38 MAPK Signaling	0.458	0.00847	#NUM!	IL1RAP
MSP-RON Signaling In Macrophages Pathway	0.453	0.00833	#NUM!	KLKB1
Glucocorticoid Receptor Signaling	0.445	0.00508	#NUM!	CD163,HLA-B,ICAM1
IL-15 Production	0.445	0.00813	#NUM!	KIT
GPCR-Mediated Nutrient Sensing in Enteroendocrine Cells	0.445	0.00813	#NUM!	CACNA2D1
Neuroprotective Role of THOP1 in Alzheimer's Disease	0.441	0.00806	#NUM!	HLA-B
Pancreatic Adenocarcinoma Signaling	0.431	0.00781	#NUM!	GPLD1
Gα12/13 Signaling	0.416	0.00746	#NUM!	CDH13
Synaptic Long Term Potentiation	0.408	0.0073	#NUM!	CALM1 (includes others)
GABA Receptor Signaling	0.408	0.0073	#NUM!	CACNA2D1
fMLP Signaling in Neutrophils	0.406	0.00725	#NUM!	CALM1 (includes others)
MSP-RON Signaling In Cancer Cells Pathway	0.406	0.00725	#NUM!	KLKB1
G Beta Gamma Signaling	0.402	0.00719	#NUM!	CACNA2D1
CCR3 Signaling in Eosinophils	0.4	0.00714	#NUM!	CALM1 (includes others)
Xenobiotic Metabolism General Signaling Pathway	0.384	0.0068	#NUM!	FTL
Dilated Cardiomyopathy Signaling Pathway	0.382	0.00676	#NUM!	CACNA2D1
White Adipose Tissue Browning Pathway	0.378	0.00667	#NUM!	CACNA2D1
Ferroptosis Signaling Pathway	0.365	0.00641	#NUM!	FTL
Endocannabinoid Neuronal Synapse Pathway	0.355	0.00621	#NUM!	CACNA2D1
Inhibition of ARE-Mediated mRNA Degradation Pathway	0.355	0.00621	#NUM!	PSMA1
Aryl Hydrocarbon Receptor Signaling	0.347	0.00606	#NUM!	CTSD
HOTAIR Regulatory Pathway	0.347	0.00606	#NUM!	ICAM1
HMGB1 Signaling	0.343	0.00599	#NUM!	ICAM1
NAD Signaling Pathway	0.339	0.00592	#NUM!	SOD2
eNOS Signaling	0.333	0.00581	#NUM!	CALM1 (includes others)
Type II Diabetes Mellitus Signaling	0.332	0.00578	#NUM!	CACNA2D1
Germ Cell-Sertoli Cell Junction Signaling	0.33	0.00575	#NUM!	GSN
Gustation Pathway	0.328	0.00571	#NUM!	CACNA2D1
Glioblastoma Multiforme Signaling	0.326	0.00568	#NUM!	IGF2
Calcium-induced T Lymphocyte Apoptosis	0.323	0.00452	#NUM!	CALM1 (includes others),HLA-B
Cardiac β-adrenergic Signaling	0.316	0.00549	#NUM!	CACNA2D1
T Helper Cell Differentiation	0.315	0.00444	#NUM!	HLA-B,ICOSLG/LOC102723996
D-myo-inositol (1,4,5,6)-Tetrakisphosphate Biosynthesis	0.312	0.00543	#NUM!	HACD2
D-myo-inositol (3,4,5,6)-tetrakisphosphate Biosynthesis	0.312	0.00543	#NUM!	HACD2
Xenobiotic Metabolism PXR Signaling Pathway	0.298	0.00518	#NUM!	CAT
3-phosphoinositide Degradation	0.293	0.0051	#NUM!	HACD2
B Cell Receptor Signaling	0.289	0.00503	#NUM!	CALM1 (includes others)
ILK Signaling	0.287	0.005	#NUM!	FN1
D-myo-inositol-5-phosphate Metabolism	0.287	0.005	#NUM!	HACD2
Synaptic Long Term Depression	0.283	0.00493	#NUM!	CACNA2D1
CCR5 Signaling in Macrophages	0.283	0.00415	#NUM!	CACNA2D1,CALM1 (includes others)
Endothelin-1 Signaling	0.279	0.00485	#NUM!	GPLD1
Type I Diabetes Mellitus Signaling	0.277	0.0041	#NUM!	HLA-B,IL1RAP
Nur77 Signaling in T Lymphocytes	0.275	0.00407	#NUM!	CALM1 (includes others),HLA-B
Gap Junction Signaling	0.272	0.00474	#NUM!	SGSM3
HIF1α Signaling	0.268	0.00467	#NUM!	IGF2
Integrin Signaling	0.268	0.00467	#NUM!	GSN
CD28 Signaling in T Helper Cells	0.267	0.004	#NUM!	CALM1 (includes others),HLA-B
3-phosphoinositide Biosynthesis	0.265	0.00463	#NUM!	HACD2
mTOR Signaling	0.262	0.00459	#NUM!	GPLD1
Autophagy	0.255	0.00446	#NUM!	CALM1 (includes others)
cAMP-mediated signaling	0.243	0.00429	#NUM!	CALM1 (includes others)
PKCθ Signaling in T Lymphocytes	0.234	0.0037	#NUM!	CACNA2D1,HLA-B
Cardiac Hypertrophy Signaling (Enhanced)	0.227	0.00364	#NUM!	CACNA2D1,CALM1 (includes others)
Superpathway of Inositol Phosphate Compounds	0.216	0.00388	#NUM!	HACD2
Signaling by Rho Family GTPases	0.204	0.0037	#NUM!	CDH13
Axonal Guidance Signaling	0	0.00195	#NUM!	ADAMTS13
Cytotoxic T Lymphocyte-mediated Apoptosis of Target Cells	0	0.00248	#NUM!	HLA-B
CTLA4 Signaling in Cytotoxic T Lymphocytes	0	0.00219	#NUM!	HLA-B
CREB Signaling in Neurons	0	0.00328	#NUM!	CACNA2D1,CALM1 (includes others)
Allograft Rejection Signaling	0	0.00216	#NUM!	HLA-B
Autoimmune Thyroid Disease Signaling	0	0.00231	#NUM!	HLA-B
Graft-versus-Host Disease Signaling	0	0.00235	#NUM!	HLA-B
Communication between Innate and Adaptive Immune Cells	0	0.00211	#NUM!	HLA-B
Systemic Lupus Erythematosus Signaling	0	0.00332	#NUM!	FCGR3A/FCGR3B,HLA-B
Cdc42 Signaling	0	0.0018	#NUM!	HLA-B
Phospholipase C Signaling	0	0.00303	#NUM!	CALM1 (includes others),GPLD1
Altered T Cell and B Cell Signaling in Rheumatoid Arthritis	0	0.00213	#NUM!	HLA-B
Protein Kinase A Signaling	0	0.00242	#NUM!	CALM1 (includes others)
Regulation of IL-2 Expression in Activated and Anergic T Lymphocytes	0	0.00216	#NUM!	CALM1 (includes others)
OX40 Signaling Pathway	0	0.00219	#NUM!	HLA-B
T Cell Exhaustion Signaling Pathway	0	0.00182	#NUM!	HLA-B
Systemic Lupus Erythematosus In T Cell Signaling Pathway	0	0.00321	#NUM!	HLA-B,ICOSLG/LOC102723996
Systemic Lupus Erythematosus In B Cell Signaling Pathway	0	0.00355	#NUM!	CALM1 (includes others)
Insulin Secretion Signaling Pathway	0	0.00344	#NUM!	CACNA2D1

## Sheet: Additional Table 5
Additional Table 5. Raw data of biofunctions from IPA in SPPT/Ctrl group.
Categories	Functions	Diseases or Functions Annotation	p-value	Predicted Activation State	Activation z-score	Molecules	# Molecules
Cellular Compromise,Inflammatory Response	degranulation	Degranulation of cells	5.4e-22		1.929	ADA2,AHSG,APOA1,C3,CALM1 (includes others),CAT,CFP,CLEC3B,CTSD,ECM1,FCGR3A/FCGR3B,FN1,FTL,GSN,HLA-B,IGF2,KIT,LILRA3,LTF,MIF,ORM1,ORM2,PF4,PPBP,SELENOP,SERPINA1,SERPINF2,SIRPB1,TIMP1,VWF	30
Cellular Compromise,Inflammatory Response	degranulation	Degranulation of blood platelets	2.9e-20			AHSG,APOA1,CALM1 (includes others),CLEC3B,ECM1,FN1,IGF2,ORM1,ORM2,PF4,PPBP,SELENOP,SERPINA1,SERPINF2,TIMP1,VWF	16
Cell-To-Cell Signaling and Interaction,Hematological System Development and Function	binding	Binding of leukocytes	1.07e-19		1.914	ADAMTS13,APOA1,APOA4,ATRN,C3,CFP,CRP,ENG,FCGR3A/FCGR3B,FN1,ICAM1,ICOSLG/LOC102723996,KIT,KLKB1,LBP,LTF,MBL2,MIF,ORM1,PF4,PPBP,SERPINA1,TNC,TXN,VWF	25
Cell-To-Cell Signaling and Interaction,Hematological System Development and Function,Immune Cell Trafficking	adhesion	Adhesion of immune cells	3.85e-18		1.827	ADAMTS13,APOA1,APOA4,ATRN,C3,CFP,CRP,FCGR3A/FCGR3B,FN1,ICAM1,ICOSLG/LOC102723996,KIT,KLKB1,LBP,LTF,MIF,ORM1,PF4,PPBP,SERPINA1,TNC,TXN,VWF	23
Protein Synthesis	metabolism	Metabolism of cellular protein	4.86e-18			ADA2,AHSG,APOA1,APOA4,C3,FN1,GOLM1,GSN,IGF2,IGFBP2,IGFBP3,IGFBP5,ITIH2,LTF,SERPINA1,TIMP1,TNC	17
Inflammatory Response	inflammatory response	Inflammatory response	6.48e-18		0.091	ADAMTS13,AHSG,APOA1,C3,CCL14,CD163,CRP,ECM1,ENG,FCGR3A/FCGR3B,FN1,GSN,ICAM1,ICOSLG/LOC102723996,KIT,KLKB1,LBP,LECT2,LILRA2,LTF,MIF,ORM1,PF4,PGLYRP2,PON1,PPBP,S100A4,SERPINA1,SERPINF1,SERPINF2,TNC,TXN	32
Cell-To-Cell Signaling and Interaction	binding	Binding of myeloid cells	7.36e-18		1.87	APOA1,C3,CFP,CRP,FCGR3A/FCGR3B,FN1,ICAM1,ICOSLG/LOC102723996,KIT,LBP,LTF,MBL2,MIF,ORM1,PF4,PPBP,SERPINA1,TXN,VWF	19
Connective Tissue Disorders,Inflammatory Disease,Inflammatory Response,Organismal Injury and Abnormalities,Skeletal and Muscular Disorders	inflammation	Inflammation of joint	3.3e-17		0.477	ADAMTS13,AHSG,APOA1,ARHGDIB,C3,CACNA2D1,CCL14,CD163,CFP,CRP,FCGR3A/FCGR3B,FN1,FTL,GSN,HLA-B,ICAM1,ICOSLG/LOC102723996,IGFBP5,KIT,LBP,LECT2,LTF,MBL2,MIF,PF4,PGK1,PGLYRP2,PON1,RBP4,SOD2,TIMP1,TNC,TXN	33
Immunological Disease	systemic autoimmune syndrome	Systemic autoimmune syndrome	3.67e-16			ADA2,AHSG,APOA1,ARHGDIB,C3,CA1,CAT,CCL14,CD163,COL5A2,CRP,ECM1,FCGR3A/FCGR3B,FN1,GSN,HACD2,HLA-B,ICAM1,ICOSLG/LOC102723996,IGFBP5,KIT,LBP,LTF,MBL2,MECP2,MIF,PGK1,PON1,RBP4,S100A4,S100A6,SIRPB1,SOD2,TIMP1,TNC,TXN	36
Cell-To-Cell Signaling and Interaction,Hematological System Development and Function,Inflammatory Response	binding	Binding of professional phagocytic cells	9.01e-16		1.72	APOA1,C3,CRP,FCGR3A/FCGR3B,FN1,ICAM1,ICOSLG/LOC102723996,KIT,LBP,MBL2,MIF,ORM1,PF4,PPBP,SERPINA1,TXN,VWF	17
Metabolic Disease,Organismal Injury and Abnormalities	amyloidosis	Amyloidosis	1.47e-15			AFM,APOA1,APOA4,C3,CLEC3B,CRP,CTSD,FCGR3A/FCGR3B,GSN,HPX,ICAM1,IGF2,IGFBP2,IGFBP3,IGFBP5,KIT,LECT2,MIF,ORM2,PON1,SELENOP,SERPINA1,SOD2,TIMP1,TXN,VWF	26
Neurological Disease,Organismal Injury and Abnormalities	progressive encephalopathy	Progressive encephalopathy	2.68e-15			AFM,APOA1,APOA4,ARHGDIB,C3,CALM1 (includes others),CLEC3B,CRP,CTSD,FCGR3A/FCGR3B,FTL,GSN,HLA-B,HPX,ICAM1,IGF2,IGFBP2,IGFBP3,KIT,LTF,MIF,ORM2,PON1,S100A4,S100A6,SELENOP,SERPINA1,SOD2,TIMP1,TXN,VWF	31
Metabolic Disease,Organismal Injury and Abnormalities	glucose metabolism disorder	Glucose metabolism disorder	4.54e-15		-0.637	AHSG,AMBP,APOA1,C3,CA1,CACNA2D1,CAT,CLEC3B,COL5A2,CRP,CTSD,ECM1,FCGR3A/FCGR3B,FN1,GPLD1,HACD2,HLA-B,ICAM1,IGF2,IGFBP2,IGFBP3,IGFBP5,LBP,LTF,MIF,PON1,PSMA1,RBP4,S100A4,S100A6,SERPINA1,SERPINF1,SIRPB1,SOD2,TIMP1,TNC,TXN,VWF	38
Tissue Morphology	quantity	Quantity of cells	4.62e-15	Decreased	-2.033	AMBP,APOA1,APOA4,ARHGDIB,C3,CACNA2D1,CAT,CBLN4,CDH13,CFP,CRP,CTSD,ECM1,ENG,FN1,GSN,HPX,ICAM1,ICOSLG/LOC102723996,IGF2,IGFBP2,IGFBP3,IGFBP5,IL1RAP,KIT,KLKB1,LECT2,MBL2,MECP2,MIF,ORM1,PF4,PON1,SELENOP,SERPINA1,SERPINF1,SOD2,TIMP1,TNC,TXN,VWF,ZBTB18	42
Connective Tissue Disorders,Inflammatory Disease,Organismal Injury and Abnormalities,Skeletal and Muscular Disorders	rheumatic disease	Rheumatic Disease	6.7e-15		0.477	ADAMTS13,AHSG,APOA1,ARHGDIB,C3,CACNA2D1,CCL14,CD163,CFP,CRP,FCGR3A/FCGR3B,FN1,FTL,GSN,HLA-B,ICAM1,ICOSLG/LOC102723996,IGFBP5,KIT,LBP,LECT2,LTF,MBL2,MECP2,MIF,PF4,PGK1,PGLYRP2,PON1,RBP4,SOD2,TIMP1,TNC,TXN	34
Cellular Movement	cell movement	Cell movement of myeloid cells	9.44e-15		0.955	ADAMTS13,APOA1,ATRN,C3,CAT,CCL14,CRP,ENG,FN1,GSN,ICAM1,IGFBP3,KIT,LBP,LTF,MIF,PF4,PPBP,S100A4,SERPINA1,SERPINF1,TIMP1,TNC,TXN,VWF	25
Connective Tissue Disorders,Organismal Injury and Abnormalities,Skeletal and Muscular Disorders	non-traumatic arthropathy	Non-traumatic arthropathy	1.35e-14			ADAMTS13,AHSG,APOA1,ARHGDIB,C3,CACNA2D1,CCL14,CD163,CRP,FCGR3A/FCGR3B,FN1,GSN,HLA-B,ICAM1,ICOSLG/LOC102723996,IGFBP5,KIT,LBP,LTF,MBL2,MIF,PGK1,PON1,RBP4,SOD2,TIMP1,TNC,TXN	28
Endocrine System Disorders,Gastrointestinal Disease,Metabolic Disease,Organismal Injury and Abnormalities	diabetes mellitus	Diabetes mellitus	1.7e-14		-0.152	AHSG,AMBP,APOA1,C3,CA1,CACNA2D1,CAT,CLEC3B,COL5A2,CRP,CTSD,ECM1,FCGR3A/FCGR3B,FN1,GPLD1,HACD2,HLA-B,ICAM1,IGF2,IGFBP2,MIF,PON1,PSMA1,RBP4,S100A4,S100A6,SERPINA1,SERPINF1,SIRPB1,SOD2,TIMP1,TNC,TXN,VWF	34
Cellular Compromise,Inflammatory Response	degranulation	Degranulation of neutrophils	1.91e-14			ADA2,AHSG,C3,CAT,CFP,CTSD,FCGR3A/FCGR3B,FTL,GSN,HLA-B,LILRA3,LTF,MIF,ORM1,ORM2,PF4,PPBP,SERPINA1,SIRPB1	19
Neurological Disease	neurological disorder	Progressive neurological disorder	2.95e-14			AFM,APOA1,APOA4,ARHGDIB,C3,CALM1 (includes others),CLEC3B,CRP,CTSD,FCGR3A/FCGR3B,FTL,GSN,HLA-B,HPX,ICAM1,IGF2,IGFBP2,IGFBP3,KIT,LTF,MIF,ORM2,PON1,S100A4,S100A6,SELENOP,SERPINA1,SOD2,TIMP1,TNC,TXN,VWF	32
Cell-To-Cell Signaling and Interaction,Hematological System Development and Function	activation	Activation of blood cells	1.01e-13		-0.843	ADAMTS13,APOA1,C3,CD163,CRP,FCGR3A/FCGR3B,FN1,GSN,HPX,ICAM1,ICOSLG/LOC102723996,IGF2,IGFBP2,KIT,KLKB1,LBP,LECT2,LILRA2,LTF,MIF,PF4,PGLYRP2,RBP4,SERPINF1,SERPINF2,TNC,VWF	27
Cell-To-Cell Signaling and Interaction,Cellular Movement	recruitment	Recruitment of cells	1.13e-13		0.052	ADAMTS13,APOA1,C3,CAT,ENG,FCGR3A/FCGR3B,FN1,GSN,ICAM1,KLKB1,LTF,MIF,PGLYRP2,S100A4,SOD2,TIMP1,TNC,TXN,VWF	19
Cell-To-Cell Signaling and Interaction	adhesion	Adhesion of myeloid cells	1.57e-13		1.931	APOA1,C3,CRP,FN1,ICAM1,ICOSLG/LOC102723996,KIT,LTF,MIF,PF4,PPBP,SERPINA1,TXN,VWF	14
Cellular Compromise,Inflammatory Response	degranulation	Degranulation of phagocytes	1.9e-13			ADA2,AHSG,C3,CAT,CFP,CTSD,FCGR3A/FCGR3B,FTL,GSN,HLA-B,KIT,LILRA3,LTF,MIF,ORM1,ORM2,PF4,PPBP,SERPINA1,SIRPB1	20
Cellular Compromise,Inflammatory Response	degranulation	Degranulation of myeloid cells	2.57e-13			ADA2,AHSG,C3,CAT,CFP,CTSD,FCGR3A/FCGR3B,FTL,GSN,HLA-B,KIT,LILRA3,LTF,MIF,ORM1,ORM2,PF4,PPBP,SERPINA1,SIRPB1	20
Neurological Disease,Organismal Injury and Abnormalities,Psychological Disorders	dementia	Dementia	3e-13			AFM,APOA1,APOA4,C3,CA1,CACNA2D1,CLEC3B,CRP,CTSD,FCGR3A/FCGR3B,HPX,ICAM1,IGF2,IGFBP2,IGFBP3,KIT,ORM2,PON1,SELENOP,SERPINA1,SOD2,TIMP1,TXN,VWF	24
Cell-To-Cell Signaling and Interaction	activation	Activation of cells	4.58e-13		-1.096	ADAMTS13,APOA1,C3,CAT,CD163,CRP,FCGR3A/FCGR3B,FN1,GSN,HPX,ICAM1,ICOSLG/LOC102723996,IGF2,IGFBP2,KIT,KLKB1,LBP,LECT2,LILRA2,LTF,MIF,PF4,PGLYRP2,RBP4,SERPINA1,SERPINF1,SERPINF2,TIMP1,TNC,VWF	30
Cellular Movement,Hematological System Development and Function,Immune Cell Trafficking	cell movement	Cell movement of leukocytes	4.71e-13		0.121	ADAMTS13,APOA1,ATRN,C3,CAT,CCL14,CRP,ECM1,ENG,FN1,GSN,ICAM1,IGFBP3,KIT,LBP,LTF,MIF,PF4,PGLYRP2,PPBP,S100A4,SERPINA1,SERPINF1,TIMP1,TNC,TXN,VWF	27
Cellular Movement,Immune Cell Trafficking	migration	Leukocyte migration	6.04e-13		0.165	ADAMTS13,APOA1,ATRN,C3,CAT,CCL14,CRP,ECM1,ENG,FCGR3A/FCGR3B,FN1,GSN,ICAM1,IGFBP3,KIT,LBP,LTF,MIF,PF4,PGLYRP2,PPBP,S100A4,SERPINA1,SERPINF1,SOD2,TIMP1,TNC,TXN,VWF	29
Infectious Diseases	severe COVID-19	Severe COVID-19	7.64e-13			AHSG,APOA1,C3,CFP,CLEC3B,CRP,FCGR3A/FCGR3B,GPLD1,ORM1,ORM2,PF4,PPBP,RBP4	13
Cardiovascular System Development and Function,Organismal Development	angiogenesis	Angiogenesis	7.74e-13		0.277	APOA1,C3,CAT,CDH13,ECM1,ENG,FN1,GSN,ICAM1,IDH3A,IGF2,IGFBP2,IGFBP3,IGFBP5,KIT,KLKB1,LYVE1,MECP2,MIF,ORM1,PF4,PGK1,S100A4,SERPINF1,SERPINF2,TIMP1,TNC,TXN,VWF	29
Cell-To-Cell Signaling and Interaction,Hematological System Development and Function,Immune Cell Trafficking,Inflammatory Response	adhesion	Adhesion of phagocytes	8.12e-13		1.739	APOA1,C3,CRP,FN1,ICAM1,ICOSLG/LOC102723996,KIT,MIF,PF4,PPBP,SERPINA1,TXN,VWF	13
Cellular Movement,Hematological System Development and Function,Immune Cell Trafficking,Inflammatory Response	cell movement	Cell movement of phagocytes	8.18e-13		0.662	ADAMTS13,APOA1,ATRN,C3,CAT,CCL14,CRP,ENG,FN1,GSN,ICAM1,KIT,LBP,MIF,PF4,PPBP,S100A4,SERPINA1,SERPINF1,TIMP1,TNC,TXN,VWF	23
Connective Tissue Disorders,Immunological Disease,Inflammatory Disease,Inflammatory Response,Organismal Injury and Abnormalities,Skeletal and Muscular Disorders	rheumatoid arthritis	Rheumatoid arthritis	1.02e-12			AHSG,APOA1,ARHGDIB,C3,CCL14,CRP,FCGR3A/FCGR3B,FN1,GSN,HLA-B,ICAM1,ICOSLG/LOC102723996,IGFBP5,KIT,LBP,LTF,MBL2,MIF,PGK1,PON1,RBP4,TIMP1,TNC,TXN	24
Inflammatory Response	inflammation	Inflammation of body cavity	1.34e-12		1.075	AMBP,APOA1,APOA4,ARHGDIB,C3,CDH13,CRP,CTSD,ECM1,FCGR3A/FCGR3B,FN1,HPX,ICAM1,ICOSLG/LOC102723996,IGF2,IGFBP3,KIT,LBP,LECT2,LTF,MIF,PF4,PGLYRP2,PON1,S100A4,SERPINA1,SOD2,TIMP1,TXN	29
Cellular Movement,Hematological System Development and Function,Immune Cell Trafficking	cell movement	Cell movement of granulocytes	1.36e-12	Increased	2.1	ADAMTS13,APOA1,C3,CAT,CCL14,CRP,ENG,FN1,GSN,ICAM1,IGFBP3,LBP,LTF,PF4,PPBP,SERPINA1,TIMP1,TXN,VWF	19
Cardiovascular System Development and Function	development	Development of vasculature	1.82e-12		0.277	APOA1,C3,CAT,CDH13,ECM1,ENG,FN1,GSN,ICAM1,IDH3A,IGF2,IGFBP2,IGFBP3,IGFBP5,KIT,KLKB1,LYVE1,MECP2,MIF,NID1,ORM1,PF4,PGK1,S100A4,SERPINF1,SERPINF2,TIMP1,TNC,TXN,VWF	30
Cardiovascular System Development and Function,Organismal Development	vasculogenesis	Vasculogenesis	1.82e-12		-0.081	APOA1,C3,CAT,CDH13,ECM1,ENG,FN1,GSN,ICAM1,IDH3A,IGF2,IGFBP2,IGFBP3,IGFBP5,KIT,LYVE1,MIF,ORM1,PF4,S100A4,SERPINF1,SERPINF2,TIMP1,TNC,TXN,VWF	26
Inflammatory Response	inflammation	Inflammation of absolute anatomical region	2.22e-12		0.928	AMBP,APOA1,APOA4,ARHGDIB,C3,CA1,CDH13,CRP,CTSD,ECM1,FCGR3A/FCGR3B,FN1,HPX,ICAM1,ICOSLG/LOC102723996,IGF2,IGFBP3,KIT,KLKB1,LBP,LECT2,LTF,MIF,PF4,PGLYRP2,PON1,S100A4,SERPINA1,SOD2,TIMP1,TXN,VWF	32
Metabolic Disease,Neurological Disease,Organismal Injury and Abnormalities,Psychological Disorders	Alzheimer disease	Alzheimer disease	2.3e-12			AFM,APOA1,APOA4,C3,CLEC3B,CRP,CTSD,FCGR3A/FCGR3B,HPX,ICAM1,IGF2,IGFBP2,IGFBP3,KIT,ORM2,PON1,SELENOP,SERPINA1,SOD2,TIMP1,TXN,VWF	22
Inflammatory Response,Organismal Injury and Abnormalities	inflammation	Inflammation of organ	2.37e-12		0.987	AMBP,APOA1,APOA4,ARHGDIB,C3,CA1,CAT,CDH13,CRP,CTSD,ECM1,FCGR3A/FCGR3B,FN1,GSN,HPX,ICAM1,ICOSLG/LOC102723996,IGF2,IGFBP3,KIT,KLKB1,LBP,LECT2,LTF,MIF,PF4,PGLYRP2,PON1,S100A4,SERPINA1,SOD2,TIMP1,TXN,VWF	34
Organismal Injury and Abnormalities,Tissue Morphology	morphology	Morphology of lesion	2.71e-12			ADAMTS13,APOA1,APOA4,C3,CRP,ENG,GSN,ICAM1,IGF2,IGFBP2,KIT,KLKB1,MIF,PF4,PON1,SERPINF2,TIMP1,TXN,VWF	19
Cell-To-Cell Signaling and Interaction,Cellular Movement,Hematological System Development and Function,Immune Cell Trafficking	recruitment	Recruitment of leukocytes	2.83e-12		0.402	ADAMTS13,APOA1,C3,CAT,FCGR3A/FCGR3B,FN1,GSN,ICAM1,LTF,MIF,PGLYRP2,S100A4,SOD2,TIMP1,TNC,TXN,VWF	17
Protein Synthesis	metabolism	Metabolism of protein	3.08e-12		-0.401	ADA2,ADAMTS13,AFM,AHSG,AMBP,APOA1,APOA4,C3,CAT,CTSD,FN1,GOLM1,GPLD1,GSN,ICAM1,IGF2,IGFBP2,IGFBP3,IGFBP5,ITIH2,KLKB1,LTF,RBP4,S100A4,SERPINA1,SGSM3,SOD2,TIMP1,TNC,TXN	30
Cellular Movement	migration	Migration of cells	3.9e-12		-0.261	ADAMTS13,AHSG,APOA1,ARHGDIB,ATRN,C3,CAT,CCL14,CDH13,CRP,ECM1,ENG,FCGR3A/FCGR3B,FN1,GPLD1,GSN,ICAM1,IGF2,IGFBP2,IGFBP3,IGFBP5,KIT,LBP,LTF,LYVE1,MECP2,MIF,ORM1,PF4,PGLYRP2,PPBP,S100A4,S100A6,SERPINA1,SERPINF1,SOD2,TIMP1,TNC,TXN,VWF,ZBTB18	41
Cell-To-Cell Signaling and Interaction,Hematological System Development and Function,Immune Cell Trafficking,Inflammatory Response	activation	Activation of leukocytes	4.77e-12		-1.486	APOA1,C3,CD163,CRP,FCGR3A/FCGR3B,FN1,HPX,ICAM1,ICOSLG/LOC102723996,IGF2,IGFBP2,KIT,KLKB1,LBP,LECT2,LILRA2,LTF,MIF,PF4,PGLYRP2,RBP4,SERPINF1,SERPINF2,TNC	24
Cell-To-Cell Signaling and Interaction,Inflammatory Response	immune response	Immune response of leukocytes	5.09e-12		-0.208	APOA1,C3,CRP,FCGR3A/FCGR3B,FN1,GSN,ICAM1,ICOSLG/LOC102723996,IL1RAP,LECT2,LILRA2,LTF,MBL2,MIF,PF4,PON1,SIRPB1	17
Organismal Injury and Abnormalities,Tissue Morphology	size	Size of lesion	5.72e-12			ADAMTS13,APOA1,APOA4,C3,CRP,ENG,GSN,ICAM1,IGF2,KIT,KLKB1,MIF,PF4,PON1,SERPINF2,TIMP1,TXN,VWF	18
Cell-To-Cell Signaling and Interaction,Hematological System Development and Function,Immune Cell Trafficking	binding	Binding of granulocytes	6.67e-12	Increased	2.273	APOA1,C3,CFP,FCGR3A/FCGR3B,FN1,ICAM1,LBP,LTF,PF4,PPBP,SERPINA1,TXN	12
Cellular Movement	cell movement	Cell movement	6.9e-12		-0.582	ADAMTS13,AHSG,APOA1,ARHGDIB,ATRN,C3,CAT,CCL14,CDH13,CRP,ECM1,ENG,FCGR3A/FCGR3B,FN1,GPLD1,GSN,ICAM1,IGF2,IGFBP2,IGFBP3,IGFBP5,IL1RAP,KIT,KLKB1,LBP,LTF,LYVE1,MECP2,MIF,ORM1,PF4,PGLYRP2,PPBP,S100A4,S100A6,SERPINA1,SERPINF1,SOD2,TIMP1,TNC,TXN,VWF,ZBTB18	43
Inflammatory Response	immune response	Immune response of cells	1.03e-11		0.113	AHSG,APOA1,C3,CAT,CRP,CTSD,ENG,FCGR3A/FCGR3B,FN1,GSN,ICAM1,ICOSLG/LOC102723996,IL1RAP,LECT2,LILRA2,LTF,MBL2,MIF,PF4,PON1,SIRPB1,VWF	22
Infectious Diseases	infection	Viral Infection	1.37e-11		0.26	AHSG,APOA1,ARHGDIB,C3,CACNA2D1,CALM1 (includes others),CAT,CFP,CLEC3B,CRP,FCGR3A/FCGR3B,FN1,FTL,GPLD1,HLA-B,HMCN2,ICAM1,IGFBP3,KIT,LILRA2,LILRA3,LTF,MBL2,MIF,ORM1,ORM2,PF4,PPBP,PSMA1,RBP4,S100A4,SDF4,SERPINA1,TIMP1,TXN,VWF	36
Cell Death and Survival	cell death	Cell death of immune cells	1.9e-11	Increased	2.071	C3,CAT,CRP,CTSD,FCGR3A/FCGR3B,FN1,GSN,ICAM1,ICOSLG/LOC102723996,KIT,LECT2,LTF,MIF,PF4,PON1,PPBP,SERPINA1,SERPINF1,SOD2,TIMP1,TNC,TXN	22
Cardiovascular Disease,Organismal Injury and Abnormalities	infarction	Infarction	2.52e-11	Increased	2.426	ADAMTS13,APOA1,C3,CA1,CACNA2D1,CD163,CRP,FCGR3A/FCGR3B,FN1,GSN,KLKB1,MIF,PON1,SERPINF2,TIMP1,TXN,VWF	17
Inflammatory Disease	chronic inflammatory disorder	Chronic inflammatory disorder	4.53e-11			AHSG,APOA1,ARHGDIB,C3,CA1,CCL14,CRP,CTSD,ECM1,FCGR3A/FCGR3B,FN1,GSN,HLA-B,ICAM1,ICOSLG/LOC102723996,IGFBP5,KIT,LBP,LTF,MBL2,MIF,PGK1,PON1,RBP4,S100A4,TIMP1,TNC,TXN	28
Cell-To-Cell Signaling and Interaction,Inflammatory Response	immune response	Immune response of phagocytes	4.56e-11		0.034	APOA1,C3,CRP,FCGR3A/FCGR3B,FN1,GSN,ICAM1,ICOSLG/LOC102723996,LECT2,MBL2,MIF,PF4,PON1,SIRPB1	14
Cardiovascular System Development and Function,Cellular Movement	cell movement	Cell movement of endothelial cells	5.11e-11		-1.232	APOA1,CDH13,CRP,ENG,FN1,GPLD1,ICAM1,IGF2,IGFBP3,MECP2,MIF,ORM1,PF4,S100A4,SERPINF1,TIMP1,VWF	17
Cellular Movement,Hematological System Development and Function,Immune Cell Trafficking,Inflammatory Response	cell movement	Cell movement of neutrophils	5.66e-11	Increased	2.031	ADAMTS13,APOA1,C3,CAT,CRP,ENG,FN1,GSN,ICAM1,LBP,PF4,PPBP,SERPINA1,TIMP1,TXN,VWF	16
Cellular Movement	cellular infiltration	Cellular infiltration	7.5e-11		1.644	ADAMTS13,APOA1,C3,CDH13,ENG,FN1,ICAM1,IGFBP3,IL1RAP,LBP,LTF,MIF,PF4,PPBP,S100A4,SERPINA1,TIMP1,TNC,VWF	19
Cardiovascular Disease,Organismal Injury and Abnormalities	atherosclerosis	Atherosclerosis	7.52e-11		0.856	ADAMTS13,AHSG,APOA1,APOA4,CA1,CACNA2D1,CD163,CDH13,COL5A2,CRP,FN1,ICAM1,IGF2,MIF,PF4,PON1,TIMP1,VWF	18
Cancer,Organismal Injury and Abnormalities	malignant genitourinary solid tumor	Malignant genitourinary solid tumor	8.5e-11		-0.152	ADA2,ADAMTS13,AFM,AK1,AMBP,APMAP,APOA1,APOA4,ARHGDIB,ATP8B3,ATRN,BLVRB,C3,CA1,CACNA2D1,CALM1 (includes others),CAT,CBLN4,CD163,CDH13,CFP,CLEC3B,COL5A2,CRP,CTSD,ECM1,ENG,FCGR3A/FCGR3B,FN1,GOLM1,GSN,HLA-B,HMCN2,HPX,ICAM1,ICOSLG/LOC102723996,IDH3A,IGF2,IGFBP2,IGFBP3,IGFBP5,IL1RAP,ITIH1,ITIH2,KIT,LBP,LECT2,LILRA2,LTF,LYVE1,MECP2,MIF,NID1,NKPD1,ORM1,ORM2,PF4,PGK1,PI16,PON1,PPBP,PSMA1,RBP4,S100A4,S100A…	76
Cardiovascular Disease,Organismal Injury and Abnormalities	occlusion	Occlusion of artery	1.02e-10		0.856	ADAMTS13,AHSG,APOA1,APOA4,CA1,CACNA2D1,CD163,CDH13,COL5A2,CRP,FN1,ICAM1,IGF2,MIF,PF4,PON1,SERPINA1,TIMP1,VWF	19
Free Radical Scavenging	metabolism	Metabolism of reactive oxygen species	1.19e-10		0.788	AHSP,APOA1,APOA4,ARHGDIB,C3,CAT,CRP,FCGR3A/FCGR3B,FN1,FTL,GSN,ICAM1,LTF,MIF,RBP4,S100A6,SELENOP,SERPINA1,SERPINF1,SOD2,TXN	21
Cell-To-Cell Signaling and Interaction,Cellular Function and Maintenance,Inflammatory Response	phagocytosis	Phagocytosis of phagocytes	1.23e-10		-0.04	APOA1,C3,CRP,FCGR3A/FCGR3B,GSN,ICAM1,ICOSLG/LOC102723996,LECT2,MBL2,MIF,PF4,SIRPB1	12
Cellular Function and Maintenance	engulfment	Engulfment of cells	1.33e-10		0.393	AHSG,APOA1,C3,CAT,CD163,CDH13,CRP,FCGR3A/FCGR3B,FN1,GSN,ICAM1,ICOSLG/LOC102723996,LECT2,MBL2,MIF,PF4,PON1,SIRPB1,VWF	19
Cell-To-Cell Signaling and Interaction,Hematological System Development and Function	activation	Activation of myeloid cells	1.71e-10		-0.852	C3,CD163,CRP,FCGR3A/FCGR3B,FN1,ICAM1,KIT,KLKB1,LBP,LECT2,LILRA2,LTF,MIF,PF4,SERPINF1,SERPINF2	16
Cell-To-Cell Signaling and Interaction	immune response	Immune response of myeloid cells	1.82e-10		0.4	APOA1,C3,CRP,FCGR3A/FCGR3B,FN1,GSN,ICAM1,LECT2,MBL2,MIF,PF4,PON1,SIRPB1	13
Cell-To-Cell Signaling and Interaction,Cellular Function and Maintenance,Inflammatory Response	phagocytosis	Phagocytosis of cells	1.95e-10		-0.015	AHSG,APOA1,C3,CAT,CRP,FCGR3A/FCGR3B,GSN,ICAM1,ICOSLG/LOC102723996,LECT2,MBL2,MIF,PF4,PON1,SIRPB1,VWF	16
Dermatological Diseases and Conditions,Inflammatory Disease,Organismal Injury and Abnormalities	acne	Acne	2.36e-10			APOA1,CAT,CD163,ICAM1,RBP4,SERPINA1,SOD2,TIMP1,TNC	9
Cell-To-Cell Signaling and Interaction,Hematological System Development and Function,Immune Cell Trafficking,Inflammatory Response	activation	Activation of granulocytes	3.05e-10		-1.285	C3,FCGR3A/FCGR3B,FN1,KIT,KLKB1,LILRA2,LTF,MIF,PF4,SERPINF2	10
Cardiovascular Disease	vascular lesion	Vascular lesion	4.79e-10		0	ADAMTS13,APOA1,APOA4,COL5A2,CRP,FN1,FTL,ICAM1,IGF2,MIF,PON1,S100A4,TIMP1,VWF	14
Cell-To-Cell Signaling and Interaction,Hematological System Development and Function,Immune Cell Trafficking,Inflammatory Response	activation	Activation of phagocytes	5.62e-10		-0.643	APOA1,C3,CD163,CRP,FCGR3A/FCGR3B,FN1,ICAM1,KLKB1,LBP,LECT2,LILRA2,LTF,MIF,PF4,SERPINF1,SERPINF2	16
Dermatological Diseases and Conditions,Organismal Injury and Abnormalities	psoriasis	Psoriasis	5.81e-10			ARHGDIB,C3,CLEC3B,CRP,FCGR3A/FCGR3B,FN1,GSN,ICAM1,IDH3A,IGFBP3,LTF,MECP2,MIF,RBP4,SERPINF2,SOD2,TNC,VWF	18
Organismal Injury and Abnormalities,Respiratory Disease	damage	Damage of lung	6.73e-10		1.195	AHSG,AMBP,C3,CRP,FCGR3A/FCGR3B,FN1,ICAM1,IGFBP3,MIF,PF4,TNC,TXN,VWF	13
Cardiovascular Disease,Organismal Injury and Abnormalities	peripheral vascular disease	Peripheral vascular disease	8.17e-10	Increased	2.609	ADA2,ADAMTS13,AHSG,APOA1,ARHGDIB,CA1,CACNA2D1,CD163,CRP,ENG,FCGR3A/FCGR3B,FN1,GSN,IGFBP5,KLKB1,SERPINA1,VWF	17
Nutritional Disease	obesity	Obesity	8.23e-10		0.631	AHSG,ATRN,C3,CA1,CACNA2D1,CD163,CRP,ENG,ICAM1,IGFBP5,IL1RAP,LBP,MBL2,MECP2,MIF,PGK1,SERPINF1,TBC1D1,TXN	19
Cellular Development,Cellular Growth and Proliferation	proliferation	Proliferation of blood cells	8.61e-10		0.146	APOA1,ARHGDIB,C3,CAT,CD163,CFP,CRP,CTSD,FCGR3A/FCGR3B,FN1,FTL,HPX,ICAM1,ICOSLG/LOC102723996,IGF2,IGFBP2,KIT,LTF,MBL2,MIF,PF4,SERPINA1,TXN	23
Cellular Movement	homing	Homing of cells	9.15e-10		-0.583	APOA1,C3,CCL14,CDH13,ENG,FN1,GSN,ICAM1,IGF2,IGFBP3,KIT,LBP,MIF,PF4,PPBP,S100A4,SERPINA1,SERPINF1,TXN	19
Hematological System Development and Function,Tissue Morphology	quantity	Quantity of leukocytes	9.39e-10		0.148	AMBP,APOA1,ARHGDIB,C3,CDH13,CFP,CRP,CTSD,ECM1,GSN,HPX,ICAM1,ICOSLG/LOC102723996,IGF2,IGFBP3,KIT,KLKB1,LECT2,MBL2,MIF,PF4,SERPINA1,TIMP1,TXN	24
Cancer,Organismal Injury and Abnormalities	anogenital cancer	Anogenital cancer	9.4e-10			ADA2,ADAMTS13,AFM,AK1,APMAP,APOA1,APOA4,ARHGDIB,ATP8B3,ATRN,C3,CA1,CACNA2D1,CALM1 (includes others),CAT,CBLN4,CD163,CDH13,CFP,CLEC3B,COL5A2,CRP,CTSD,ECM1,ENG,FCGR3A/FCGR3B,FN1,GOLM1,GSN,HLA-B,HMCN2,HPX,ICAM1,ICOSLG/LOC102723996,IDH3A,IGF2,IGFBP2,IGFBP3,IGFBP5,IL1RAP,ITIH1,ITIH2,KIT,LBP,LECT2,LILRA2,LTF,LYVE1,MECP2,MIF,NID1,NKPD1,ORM1,ORM2,PF4,PGK1,PI16,PON1,PSMA1,S100A4,S100A6,SDF4,SERPINA1,SERPI…	72
Cell-To-Cell Signaling and Interaction	aggregation	Aggregation of cells	9.75e-10		0.72	ADAMTS13,ATRN,C3,CDH13,CRP,FN1,GSN,ICAM1,KIT,KLKB1,LTF,PF4,SERPINF1,TIMP1,VWF	15
Cell-To-Cell Signaling and Interaction,Hematological System Development and Function	interaction	Interaction of mononuclear leukocytes	1.01e-09		1.012	APOA1,ATRN,CRP,ENG,FCGR3A/FCGR3B,FN1,ICAM1,ICOSLG/LOC102723996,LBP,MIF,TNC,VWF	12
Neurological Disease	movement disorder	Movement Disorders	1.04e-09		-0.364	AFM,AK1,APOA4,ARHGDIB,C3,CA1,CACNA2D1,CRP,CTSD,FCGR3A/FCGR3B,FTL,HLA-B,IDH3A,IGF2,IGFBP5,LTF,MECP2,PGK1,PON1,RBP4,SELENOP,SERPINA1,SERPINF2,SOD2,TIMP1,TXN	26
Cardiovascular System Development and Function,Cellular Movement	migration	Migration of endothelial cells	1.16e-09		-0.921	APOA1,CDH13,CRP,ENG,FN1,GPLD1,ICAM1,IGF2,IGFBP3,MECP2,MIF,ORM1,PF4,SERPINF1,TIMP1	15
Organismal Injury and Abnormalities,Reproductive System Disease	benign pelvic disease	Benign pelvic disease	1.25e-09			ATRN,CD163,COL5A2,FN1,ICAM1,IGF2,IGFBP5,IL1RAP,KIT,LTF,ORM2,PON1,PSMA1,RBP4,S100A6,SERPINA1,SOD2,TNC	18
Infectious Diseases	infection	Infection by RNA virus	1.38e-09		0.208	AHSG,APOA1,C3,CACNA2D1,CFP,CLEC3B,CRP,FCGR3A/FCGR3B,FN1,GPLD1,HMCN2,ICAM1,KIT,LTF,MBL2,ORM1,ORM2,PF4,PPBP,PSMA1,RBP4,S100A4,SDF4,SERPINA1,VWF	25
Infectious Diseases	infection	Infection by SARS coronavirus	1.38e-09			AHSG,APOA1,C3,CFP,CLEC3B,CRP,FCGR3A/FCGR3B,GPLD1,KIT,ORM1,ORM2,PF4,PPBP,RBP4	14
Cell-To-Cell Signaling and Interaction,Cellular Function and Maintenance,Hematological System Development and Function	phagocytosis	Phagocytosis of myeloid cells	1.62e-09		0.123	APOA1,C3,CRP,FCGR3A/FCGR3B,GSN,ICAM1,LECT2,MBL2,MIF,PF4,SIRPB1	11
Connective Tissue Development and Function,Tissue Development	growth	Growth of connective tissue	1.66e-09		-0.909	CD163,CDH13,CTSD,ENG,FN1,ICOSLG/LOC102723996,IGF2,IGFBP3,IGFBP5,KIT,LTF,MIF,PF4,PGK1,PPBP,S100A6,SERPINF1,SOD2,TIMP1,TXN	20
Hematological System Development and Function,Tissue Morphology	quantity	Quantity of blood cells	1.81e-09		-0.078	AMBP,APOA1,ARHGDIB,C3,CDH13,CFP,CRP,CTSD,ECM1,GSN,HPX,ICAM1,ICOSLG/LOC102723996,IGF2,IGFBP3,KIT,KLKB1,LECT2,MBL2,MIF,PF4,SERPINA1,TIMP1,TXN,VWF	25
Inflammatory Response,Respiratory Disease	inflammation	Inflammation of respiratory system component	2.11e-09		-0.415	AMBP,APOA1,C3,CACNA2D1,CDH13,CRP,CTSD,FCGR3A/FCGR3B,FN1,HLA-B,ICAM1,IGFBP3,KIT,LBP,LTF,S100A4,SERPINA1,TIMP1	18
Cellular Movement	chemotaxis	Chemotaxis	2.7e-09		-0.355	APOA1,C3,CCL14,CDH13,ENG,FN1,GSN,ICAM1,IGF2,KIT,LBP,MIF,PF4,PPBP,S100A4,SERPINA1,SERPINF1,TXN	18
Cardiovascular System Development and Function	vascularization	Vascularization	2.91e-09		-0.633	C3,CDH13,ENG,ICAM1,IGF2,IGFBP3,IGFBP5,KIT,LTF,S100A4,SERPINF1,TIMP1	12
Cardiovascular Disease,Organismal Injury and Abnormalities,Tissue Morphology	size	Size of atherosclerotic lesion	3.74e-09			APOA1,APOA4,CRP,ICAM1,IGF2,MIF,PON1,TIMP1	8
Cancer,Organismal Injury and Abnormalities,Reproductive System Disease	breast or gynecological cancer	Breast or gynecological cancer	3.82e-09			ADA2,AFM,AK1,APOA1,APOA4,ARHGDIB,ATRN,C3,CA1,CACNA2D1,CALM1 (includes others),CAT,CBLN4,CD163,CDH13,CLEC3B,COL5A2,CRP,CTSD,ECM1,ENG,FCGR3A/FCGR3B,FN1,GOLM1,GSN,HLA-B,HMCN2,HPX,ICAM1,ICOSLG/LOC102723996,IDH3A,IGF2,IGFBP2,IGFBP3,IGFBP5,IL1RAP,ITIH1,ITIH2,KIT,LBP,LECT2,LILRA2,LTF,LYVE1,MECP2,MIF,NID1,NKPD1,ORM1,PF4,PGK1,PI16,PON1,PSMA1,S100A4,S100A6,SDF4,SERPINA1,SERPINF1,SIRPB1,SOD2,TIMP1,TNC,VWF,Z…	65
Cancer,Organismal Injury and Abnormalities	nonhematologic malignant neoplasm	Nonhematologic malignant neoplasm	4.1e-09		0.782	ADA2,ADAMTS13,AFM,AHSG,AHSP,AK1,AMBP,APMAP,APOA1,APOA4,ARHGDIB,ATP8B3,ATRN,BLVRB,C3,CA1,CACNA2D1,CALM1 (includes others),CAT,CBLN4,CD163,CDH13,CFP,CLEC3B,COL5A2,CRP,CTSD,ECM1,ENG,FCGR3A/FCGR3B,FN1,FTL,GOLM1,GPLD1,GSN,HACD2,HLA-B,HMCN2,HPX,ICAM1,ICOSLG/LOC102723996,IDH3A,IGF2,IGFBP2,IGFBP3,IGFBP5,IL1RAP,ITIH1,ITIH2,KIT,KLKB1,LBP,LECT2,LILRA2,LTF,LYVE1,MBL2,MECP2,MIF,NID1,NKPD1,ORM1,ORM2,PF4,PGK1,P…	88
Cell-To-Cell Signaling and Interaction,Hematological System Development and Function,Immune Cell Trafficking,Inflammatory Response	binding	Binding of neutrophils	4.72e-09	Increased	2.2	APOA1,C3,FCGR3A/FCGR3B,FN1,ICAM1,PF4,PPBP,SERPINA1,TXN	9
Organismal Injury and Abnormalities	sclerotic lesion	Sclerotic lesion	5.32e-09		0	ADAMTS13,APOA1,APOA4,CRP,FN1,ICAM1,IGF2,KIT,MIF,PON1,TIMP1	11
Cancer,Organismal Injury and Abnormalities	advanced malignant tumor	Advanced malignant tumor	5.62e-09		0.741	AHSG,AMBP,APOA1,C3,CAT,ENG,FCGR3A/FCGR3B,FN1,FTL,ICAM1,ICOSLG/LOC102723996,IGF2,IGFBP2,IGFBP5,KIT,LTF,MIF,PF4,PPBP,S100A4,SERPINA1,SERPINF1,SOD2,TIMP1,TNC	25
Neurological Disease,Organismal Injury and Abnormalities	chronic fatigue syndrome	Chronic fatigue syndrome	5.62e-09			C3,GSN,HLA-B,HPX,ORM1,ORM2,SERPINF1	7
Organismal Survival	survival	Survival of organism	5.92e-09		-0.444	APOA1,ARHGDIB,C3,COL5A2,CRP,ENG,FCGR3A/FCGR3B,FTL,GSN,ICAM1,IGF2,KIT,LBP,LECT2,LTF,MIF,ORM1,ORM2,SELENOP,SOD2,VWF	21
Cellular Movement,Hematological System Development and Function,Immune Cell Trafficking	cellular infiltration	Cellular infiltration by leukocytes	5.97e-09	Increased	2.496	ADAMTS13,APOA1,C3,FN1,ICAM1,IGFBP3,LBP,LTF,MIF,PF4,PPBP,S100A4,SERPINA1,TIMP1,TNC,VWF	16
Cell-To-Cell Signaling and Interaction,Hematological System Development and Function	binding	Binding of mononuclear leukocytes	6.17e-09		1.352	APOA1,CRP,ENG,FCGR3A/FCGR3B,FN1,ICAM1,ICOSLG/LOC102723996,LBP,MIF,TNC,VWF	11
Cell-To-Cell Signaling and Interaction,Hematological System Development and Function,Immune Cell Trafficking	adhesion	Adhesion of granulocytes	6.6e-09	Increased	2.2	APOA1,C3,FN1,ICAM1,LTF,PF4,PPBP,SERPINA1,TXN	9
Cancer,Organismal Injury and Abnormalities	invasive tumor	Invasive tumor	6.94e-09		0.741	AHSG,AMBP,APOA1,ATP8B3,C3,CALM1 (includes others),CAT,ENG,FCGR3A/FCGR3B,FN1,FTL,HLA-B,ICAM1,ICOSLG/LOC102723996,IGF2,IGFBP2,IGFBP5,KIT,LTF,MIF,S100A4,SERPINA1,SERPINF1,SOD2,TIMP1,TNC	26
Cellular Development,Cellular Growth and Proliferation,Connective Tissue Development and Function,Tissue Development	cell proliferation	Cell proliferation of fibroblasts	7.95e-09		-0.042	CTSD,ENG,FN1,IGF2,IGFBP3,LTF,MIF,PF4,PGK1,PPBP,SERPINF1,SOD2,TIMP1,TXN	14
Cellular Movement,Hematological System Development and Function,Immune Cell Trafficking,Inflammatory Response	migration	Migration of phagocytes	8.34e-09		0.234	APOA1,C3,CAT,ENG,FN1,ICAM1,KIT,MIF,PPBP,SERPINF1,TIMP1,TNC,TXN	13
Cardiovascular System Development and Function	neovascularization	Neovascularization	8.84e-09		0.048	C3,ICAM1,IGF2,IGFBP3,IGFBP5,KIT,LTF,S100A4,SERPINF1,TIMP1	10
Cellular Movement,Hematological System Development and Function,Immune Cell Trafficking	cell movement	Cell movement of leukocyte cell lines	1.1e-08		-0.911	C3,ENG,FN1,ICAM1,KIT,MIF,PPBP,TXN	8
Cancer,Organismal Injury and Abnormalities,Reproductive System Disease	breast or ovarian cancer	Breast or ovarian cancer	1.14e-08			ADA2,AFM,AK1,APOA1,ARHGDIB,ATRN,C3,CACNA2D1,CALM1 (includes others),CAT,CBLN4,CLEC3B,COL5A2,CRP,CTSD,ECM1,ENG,FN1,GSN,HLA-B,HPX,ICAM1,IDH3A,IGF2,IGFBP2,IGFBP3,IGFBP5,IL1RAP,KIT,LBP,LTF,LYVE1,MIF,NID1,ORM1,PF4,PGK1,PI16,S100A4,S100A6,SERPINA1,SERPINF1,SIRPB1,SOD2,TIMP1,TNC,VWF	47
Infectious Diseases	systemic inflammatory response syndrome and/or sepsis	Systemic inflammatory response syndrome and/or sepsis	1.19e-08		0.555	C3,CD163,CFP,CRP,FCGR3A/FCGR3B,GOLM1,ICAM1,LBP,LTF,MBL2,MIF,VWF	12
Organismal Injury and Abnormalities	bleeding	Bleeding	1.22e-08		0.084	ADAMTS13,C3,CACNA2D1,CRP,ENG,FCGR3A/FCGR3B,FN1,ICAM1,KIT,KLKB1,MIF,PGLYRP2,SERPINA1,TIMP1,VWF	15
Cell-To-Cell Signaling and Interaction,Hematological System Development and Function,Inflammatory Response	binding	Binding of monocytes	1.34e-08		0.625	CRP,FN1,ICAM1,ICOSLG/LOC102723996,LBP,MIF,VWF	7
Cell Death and Survival	opsonization	Opsonization	1.37e-08			C3,CRP,FN1,LBP,MBL2	5
Cancer,Organismal Injury and Abnormalities,Reproductive System Disease	breast cancer	Breast cancer	1.43e-08			ADA2,AK1,APOA1,ARHGDIB,C3,CACNA2D1,CALM1 (includes others),CAT,COL5A2,CTSD,ECM1,ENG,FN1,GSN,HLA-B,ICAM1,IDH3A,IGF2,IGFBP2,IGFBP3,IGFBP5,IL1RAP,KIT,LBP,LTF,LYVE1,MIF,NID1,ORM1,PF4,PGK1,PI16,S100A4,S100A6,SERPINF1,SOD2,TIMP1,TNC,VWF	39
Cancer,Organismal Injury and Abnormalities	breast or colorectal cancer	Breast or colorectal cancer	1.48e-08		-1.131	ADA2,AFM,AHSG,AK1,APOA1,APOA4,ARHGDIB,ATP8B3,ATRN,C3,CA1,CACNA2D1,CALM1 (includes others),CAT,CD163,CDH13,CFP,CLEC3B,COL5A2,CRP,CTSD,ECM1,ENG,FCGR3A/FCGR3B,FN1,GPLD1,GSN,HACD2,HLA-B,ICAM1,ICOSLG/LOC102723996,IDH3A,IGF2,IGFBP2,IGFBP3,IGFBP5,IL1RAP,ITIH2,KIT,KLKB1,LBP,LECT2,LTF,LYVE1,MIF,NID1,ORM1,PF4,PGK1,PGLYRP2,PI16,PON1,RBP4,S100A4,S100A6,SELENOP,SERPINA1,SERPINF1,SOD2,TBC1D1,TIMP1,TNC,TXN,VWF	64
Cellular Movement,Hematological System Development and Function,Immune Cell Trafficking,Inflammatory Response	chemotaxis	Chemotaxis of leukocytes	1.57e-08		0.167	APOA1,C3,CCL14,FN1,GSN,ICAM1,KIT,LBP,MIF,PF4,PPBP,S100A4,SERPINA1,TXN	14
Free Radical Scavenging	synthesis	Synthesis of reactive oxygen species	1.65e-08		1.234	AHSP,APOA1,ARHGDIB,C3,CAT,CRP,FCGR3A/FCGR3B,FN1,FTL,GSN,ICAM1,LTF,MIF,RBP4,S100A6,SERPINA1,SERPINF1,SOD2	18
Organismal Injury and Abnormalities,Renal and Urological Disease	damage	Damage of kidney	1.69e-08		1.709	AHSG,AMBP,C3,CA1,CAT,CFP,FN1,HPX,ICAM1,MBL2,MIF	11
Cell-To-Cell Signaling and Interaction,Hematological System Development and Function,Immune Cell Trafficking,Inflammatory Response	adhesion	Adhesion of neutrophils	1.96e-08		1.999	APOA1,C3,FN1,ICAM1,PF4,PPBP,SERPINA1,TXN	8
Cardiovascular Disease,Organismal Injury and Abnormalities	atherosclerotic lesion	Atherosclerotic lesion	2.06e-08		0	ADAMTS13,APOA1,APOA4,CRP,FN1,ICAM1,IGF2,MIF,PON1,TIMP1	10
Cardiovascular System Development and Function,Organismal Development	vascularization	Vascularization of absolute anatomical region	2.13e-08		-0.42	C3,CDH13,ICAM1,IGF2,IGFBP3,KIT,S100A4,SERPINF1,TIMP1	9
Cellular Development,Cellular Growth and Proliferation,Hematological System Development and Function,Lymphoid Tissue Structure and Development	proliferation	Proliferation of immune cells	2.24e-08		0.1	ARHGDIB,C3,CAT,CFP,CRP,CTSD,FCGR3A/FCGR3B,FN1,FTL,HPX,ICAM1,ICOSLG/LOC102723996,IGF2,IGFBP2,KIT,LTF,MBL2,MIF,SERPINA1,TXN	20
Cancer,Organismal Injury and Abnormalities	extracranial solid tumor	Extracranial solid tumor	2.33e-08		-0.546	ADA2,ADAMTS13,AFM,AHSG,AHSP,AK1,AMBP,APMAP,APOA1,APOA4,ARHGDIB,ATP8B3,ATRN,BLVRB,C3,CA1,CACNA2D1,CALM1 (includes others),CAT,CBLN4,CD163,CDH13,CFP,CLEC3B,COL5A2,CRP,CTSD,ECM1,ENG,FCGR3A/FCGR3B,FN1,FTL,GOLM1,GPLD1,GSN,HACD2,HLA-B,HMCN2,HPX,ICAM1,ICOSLG/LOC102723996,IDH3A,IGF2,IGFBP2,IGFBP3,IGFBP5,IL1RAP,ITIH1,ITIH2,KIT,KLKB1,LBP,LECT2,LILRA2,LTF,LYVE1,MBL2,MECP2,MIF,NID1,NKPD1,ORM1,ORM2,PF4,PGK1,P…	88
Cardiovascular Disease,Organismal Injury and Abnormalities,Tissue Morphology	size	Size of infarct	2.4e-08			ADAMTS13,APOA1,C3,CRP,GSN,KLKB1,MIF,SERPINF2,TXN,VWF	10
Cancer,Organismal Injury and Abnormalities	metastasis	Metastasis	2.41e-08		0.741	AHSG,AMBP,APOA1,C3,CAT,ENG,FCGR3A/FCGR3B,FN1,FTL,ICAM1,ICOSLG/LOC102723996,IGF2,IGFBP2,IGFBP5,KIT,LTF,MIF,S100A4,SERPINA1,SERPINF1,SOD2,TIMP1,TNC	23
Cellular Growth and Proliferation,Lymphoid Tissue Structure and Development	proliferation	Proliferation of lymphatic system cells	2.58e-08		-0.3	ARHGDIB,C3,CFP,CRP,CTSD,FCGR3A/FCGR3B,FN1,FTL,HPX,ICAM1,ICOSLG/LOC102723996,IGF2,IGFBP2,IGFBP3,KIT,LTF,MIF,PF4,SERPINA1,TXN	20
Cell Death and Survival	cell death	Delay in cell death of leukocytes	2.73e-08			CAT,CRP,CTSD,GSN,LTF	5
Cancer,Organismal Injury and Abnormalities,Reproductive System Disease	genital tumor	Genital tumor	3.14e-08			ADAMTS13,AFM,APMAP,APOA1,APOA4,ARHGDIB,ATP8B3,ATRN,C3,CA1,CACNA2D1,CALM1 (includes others),CBLN4,CD163,CDH13,CFP,CLEC3B,COL5A2,CRP,CTSD,ECM1,ENG,FCGR3A/FCGR3B,FN1,GOLM1,GSN,HLA-B,HMCN2,HPX,ICAM1,ICOSLG/LOC102723996,IDH3A,IGF2,IGFBP2,IGFBP3,IGFBP5,IL1RAP,ITIH1,ITIH2,KIT,LECT2,LILRA2,LTF,LYVE1,MECP2,MIF,NID1,NKPD1,ORM1,ORM2,PF4,PGK1,PON1,PSMA1,S100A4,S100A6,SDF4,SERPINA1,SIRPB1,SOD2,TBC1D1,TIMP1,TN…	66
Cell-To-Cell Signaling and Interaction,Cellular Movement	recruitment	Recruitment of myeloid cells	3.24e-08		0.926	ADAMTS13,APOA1,C3,CAT,FCGR3A/FCGR3B,GSN,ICAM1,LTF,MIF,S100A4,SOD2,VWF	12
Hematological System Development and Function,Tissue Morphology	quantity	Quantity of granulocytes	3.24e-08		-0.199	AMBP,ARHGDIB,C3,CDH13,CFP,GSN,ICAM1,IGFBP3,KIT,MIF,SERPINA1,TIMP1,TXN	13
Organismal Injury and Abnormalities,Respiratory Disease	lung injury	Lung injury	3.29e-08			AHSG,AMBP,C3,FCGR3A/FCGR3B,FN1,ICAM1,IGFBP3,MIF,PF4,TNC,VWF	11
Cellular Function and Maintenance	homeostasis	Cellular homeostasis	3.62e-08		-0.154	AK1,APOA1,C3,CAT,CCL14,CRP,CTSD,ENG,FCGR3A/FCGR3B,FN1,FTL,GSN,HPX,ICAM1,ICOSLG/LOC102723996,IGF2,IGFBP3,IGFBP5,KIT,LTF,MIF,PF4,PGLYRP2,PPBP,RBP4,S100A4,SERPINA1,SERPINF1,SOD2,VWF	30
Cell Death and Survival	survival	Cell survival	3.66e-08		-0.685	AK1,C3,CAT,CDH13,CTSD,ECM1,ENG,FCGR3A/FCGR3B,FN1,FTL,ICAM1,ICOSLG/LOC102723996,IGF2,IGFBP2,IGFBP3,IGFBP5,KIT,LTF,MIF,PF4,PPBP,PSMA1,S100A4,S100A6,SERPINF1,SOD2,TIMP1,TXN,ZBTB18	29
Cell Death and Survival	necrosis	Necrosis	3.8e-08		1.228	ADAMTS13,APMAP,APOA1,C3,CAT,CRP,CTSD,ENG,FCGR3A/FCGR3B,FN1,GSN,HLA-B,ICAM1,ICOSLG/LOC102723996,IGF2,IGFBP2,IGFBP3,IGFBP5,KIT,LBP,LECT2,LTF,MECP2,MIF,PF4,PON1,PPBP,RBP4,S100A4,S100A6,SDF4,SELENOP,SERPINA1,SERPINF1,SOD2,TIMP1,TNC,TXN,VWF,ZBTB18	40
Cancer,Organismal Injury and Abnormalities	head and neck adenocarcinoma	Head and neck adenocarcinoma	3.88e-08			ENG,FN1,HLA-B,IGFBP5,KIT,S100A4,SERPINA1,SERPINF1,TIMP1,TNC	10
Cell-To-Cell Signaling and Interaction,Hematological System Development and Function,Immune Cell Trafficking,Inflammatory Response	activation	Activation of antigen presenting cells	3.9e-08		-1.028	APOA1,C3,CRP,FN1,ICAM1,LBP,LECT2,LILRA2,LTF,MIF,RBP4,SERPINF1,SERPINF2	13
Cancer,Organismal Injury and Abnormalities	benign solid tumor	Benign solid tumor	4.11e-08			APOA1,ATRN,C3,CA1,COL5A2,CRP,ENG,FN1,HLA-B,IGF2,IGFBP3,IGFBP5,KIT,RBP4,S100A4,S100A6,SELENOP,SERPINA1,SOD2,TIMP1,TNC	21
Cardiovascular Disease,Organismal Injury and Abnormalities,Skeletal and Muscular Disorders	myocardial infarction	Myocardial infarction	4.19e-08	Increased	2.232	ADAMTS13,APOA1,C3,CA1,CACNA2D1,CD163,CRP,FCGR3A/FCGR3B,PON1,SERPINF2,VWF	11
Cell Death and Survival	cell viability	Cell viability	4.49e-08		-0.47	AK1,C3,CAT,CDH13,CTSD,ECM1,ENG,FCGR3A/FCGR3B,FN1,ICAM1,ICOSLG/LOC102723996,IGF2,IGFBP2,IGFBP3,IGFBP5,KIT,LTF,MIF,PF4,PPBP,PSMA1,S100A4,S100A6,SERPINF1,SOD2,TIMP1,TXN,ZBTB18	28
Cellular Development,Cellular Growth and Proliferation,Hematological System Development and Function,Lymphoid Tissue Structure and Development	proliferation	Proliferation of mononuclear leukocytes	4.84e-08		-0.278	ARHGDIB,C3,CFP,CRP,CTSD,FCGR3A/FCGR3B,FN1,FTL,HPX,ICAM1,ICOSLG/LOC102723996,IGF2,IGFBP2,KIT,LTF,MBL2,MIF,SERPINA1,TXN	19
Organismal Injury and Abnormalities	extraintestinal functional disorder	Extraintestinal functional disorder	4.87e-08			C3,CA1,CACNA2D1,COL5A2,CRP,GSN,HLA-B,HPX,MECP2,ORM1,ORM2,SERPINF1,SOD2,VWF	14
Cancer,Organismal Injury and Abnormalities,Reproductive System Disease	genital tract cancer	Genital tract cancer	5.5e-08			ADAMTS13,AFM,APMAP,APOA1,APOA4,ARHGDIB,ATP8B3,ATRN,C3,CA1,CACNA2D1,CALM1 (includes others),CBLN4,CD163,CDH13,CFP,CLEC3B,COL5A2,CRP,CTSD,ECM1,ENG,FCGR3A/FCGR3B,FN1,GOLM1,GSN,HLA-B,HMCN2,HPX,ICAM1,ICOSLG/LOC102723996,IDH3A,IGF2,IGFBP2,IGFBP3,IGFBP5,IL1RAP,ITIH1,ITIH2,KIT,LECT2,LILRA2,LTF,LYVE1,MECP2,MIF,NID1,NKPD1,ORM1,ORM2,PF4,PGK1,PON1,PSMA1,S100A4,SDF4,SERPINA1,SIRPB1,SOD2,TBC1D1,TIMP1,TNC,TXN,V…	65
Cell-To-Cell Signaling and Interaction	adhesion	Adhesion of epithelial cells	5.54e-08		0.338	C3,CDH13,ENG,FN1,ICAM1,IGFBP5,SOD2,TIMP1	8
Cell Cycle	mitogenesis	Mitogenesis	5.67e-08		0.075	AHSG,IGF2,IGFBP2,IGFBP3,IGFBP5,KIT,PF4,TNC,TXN	9
Cell-To-Cell Signaling and Interaction,Hematological System Development and Function,Immune Cell Trafficking,Inflammatory Response	adhesion	Adhesion of monocytes	5.81e-08		0.6	CRP,FN1,ICAM1,ICOSLG/LOC102723996,MIF,VWF	6
Endocrine System Disorders,Metabolic Disease,Organismal Injury and Abnormalities	insulin resistance	Insulin resistance	5.82e-08	Decreased	-2.133	AHSG,APOA1,C3,CA1,CACNA2D1,COL5A2,CRP,IGF2,LBP,LTF,MIF,RBP4,SOD2	13
Cardiovascular System Development and Function	neovascularization	Neovascularization of organ	5.84e-08		-0.022	C3,ICAM1,IGF2,IGFBP3,KIT,S100A4,SERPINF1,TIMP1	8
Neurological Disease,Skeletal and Muscular Disorders	neuromuscular disease	Neuromuscular disease	5.87e-08			AFM,AK1,APOA4,ARHGDIB,C3,CRP,FCGR3A/FCGR3B,FTL,HLA-B,IDH3A,KIT,LTF,MIF,PGK1,PON1,RBP4,SERPINA1,SERPINF2,TIMP1,TNC,TXN	21
Cellular Movement,Hematological System Development and Function,Immune Cell Trafficking,Inflammatory Response	cellular infiltration	Infiltration by neutrophils	6.52e-08	Increased	2.287	ADAMTS13,APOA1,C3,ICAM1,LBP,PF4,PPBP,SERPINA1,TIMP1,VWF	10
Cellular Movement	chemotaxis	Chemotaxis of myeloid cells	6.77e-08		1.164	APOA1,C3,CCL14,GSN,ICAM1,KIT,LBP,MIF,PF4,PPBP,S100A4,SERPINA1	12
Cellular Development,Cellular Growth and Proliferation,Organ Development,Skeletal and Muscular System Development and Function,Tissue Development	proliferation	Proliferation of muscle cells	6.79e-08		0.362	CDH13,FN1,IGF2,IGFBP2,IGFBP3,IGFBP5,KIT,MIF,PF4,RBP4,SERPINF2,TIMP1,TNC,TXN	14
Cancer,Organismal Injury and Abnormalities	carcinoma	Carcinoma	7.39e-08		1.029	ADA2,ADAMTS13,AFM,AHSG,AK1,AMBP,APMAP,APOA1,APOA4,ARHGDIB,ATP8B3,ATRN,BLVRB,C3,CA1,CACNA2D1,CALM1 (includes others),CAT,CBLN4,CD163,CDH13,CFP,CLEC3B,COL5A2,CRP,CTSD,ECM1,ENG,FCGR3A/FCGR3B,FN1,FTL,GOLM1,GPLD1,GSN,HACD2,HLA-B,HMCN2,HPX,ICAM1,ICOSLG/LOC102723996,IDH3A,IGF2,IGFBP2,IGFBP3,IGFBP5,IL1RAP,ITIH1,ITIH2,KIT,KLKB1,LBP,LECT2,LILRA2,LTF,LYVE1,MECP2,MIF,NID1,NKPD1,ORM1,ORM2,PF4,PGK1,PGLYRP2,PI1…	86
Cancer,Organismal Injury and Abnormalities,Skeletal and Muscular Disorders	smooth muscle tumor	Smooth muscle tumor	7.64e-08			ATRN,CD163,COL5A2,FCGR3A/FCGR3B,FN1,IGF2,IGFBP5,KIT,S100A6,SERPINA1,SOD2,TNC	12
Cellular Movement,Hematological System Development and Function,Immune Cell Trafficking,Inflammatory Response	chemotaxis	Chemotaxis of phagocytes	8.21e-08		1.168	APOA1,C3,CCL14,GSN,ICAM1,KIT,LBP,MIF,PF4,PPBP,S100A4,SERPINA1	12
Gastrointestinal Disease,Inflammatory Disease,Inflammatory Response,Organismal Injury and Abnormalities	enteritis	Enteritis	8.87e-08	Increased	2.442	APOA4,ARHGDIB,C3,CRP,ECM1,FN1,ICAM1,ICOSLG/LOC102723996,IGF2,KIT,LBP,LTF,PGLYRP2,PON1,TIMP1	15
Cellular Growth and Proliferation,Connective Tissue Development and Function,Tissue Development	proliferation	Proliferation of connective tissue cells	9.02e-08		-0.94	CDH13,CTSD,ENG,FN1,IGF2,IGFBP3,IGFBP5,LTF,MIF,PF4,PGK1,PPBP,S100A6,SERPINF1,SOD2,TIMP1,TXN	17
Cancer,Gastrointestinal Disease,Hepatic System Disease,Organismal Injury and Abnormalities	cancer	Liver cancer	9.31e-08		0.277	ADAMTS13,AHSG,AMBP,APOA1,ATP8B3,ATRN,C3,CA1,CACNA2D1,CAT,CD163,CDH13,CFP,COL5A2,CRP,CTSD,ECM1,ENG,FN1,FTL,GOLM1,HLA-B,HPX,ICAM1,IGF2,IGFBP2,IGFBP3,ITIH1,ITIH2,KIT,KLKB1,LBP,LECT2,LILRA2,LYVE1,NID1,ORM1,PGK1,PGLYRP2,PI16,PSMA1,RBP4,S100A4,SELENOP,SERPINA1,SOD2,TBC1D1,TIMP1,TXN,VWF	50
Immunological Disease	hypersensitive reaction	Hypersensitive reaction	9.37e-08		0.021	C3,CAT,CDH13,ECM1,FCGR3A/FCGR3B,GSN,HLA-B,ICAM1,ICOSLG/LOC102723996,KIT,LBP,MIF,SOD2,TIMP1	14
Infectious Diseases	sepsis	Sepsis	9.56e-08		0.555	C3,CD163,CFP,CRP,FCGR3A/FCGR3B,GOLM1,ICAM1,LBP,LTF,MBL2,MIF	11
Cellular Movement,Hematological System Development and Function,Immune Cell Trafficking	migration	Migration of leukocyte cell lines	9.7e-08		-0.525	C3,ENG,ICAM1,KIT,MIF,PPBP	6
Cancer,Organismal Injury and Abnormalities	cancer	Cancer of secretory structure	1.02e-07			ADA2,ADAMTS13,AFM,AHSG,AMBP,APMAP,APOA1,ARHGDIB,ATP8B3,ATRN,BLVRB,C3,CACNA2D1,CALM1 (includes others),CAT,CBLN4,CD163,CDH13,CFP,COL5A2,CRP,CTSD,ECM1,ENG,FCGR3A/FCGR3B,FN1,GOLM1,GPLD1,GSN,HACD2,HLA-B,HMCN2,HPX,ICAM1,ICOSLG/LOC102723996,IGF2,IGFBP2,IGFBP3,IGFBP5,IL1RAP,ITIH1,ITIH2,KIT,KLKB1,LBP,LECT2,LILRA2,LTF,LYVE1,MECP2,MIF,NID1,NKPD1,ORM1,ORM2,PF4,PGK1,PGLYRP2,PI16,PON1,PPBP,PSMA1,RBP4,S100A4,S…	78
Cancer,Organismal Injury and Abnormalities	pelvic tumor	Pelvic tumor	1.06e-07			ADAMTS13,AFM,APMAP,APOA1,APOA4,ARHGDIB,ATP8B3,ATRN,C3,CA1,CACNA2D1,CALM1 (includes others),CBLN4,CD163,CDH13,CFP,CLEC3B,COL5A2,CRP,CTSD,ECM1,ENG,FCGR3A/FCGR3B,FN1,GOLM1,GSN,HLA-B,HMCN2,HPX,ICAM1,ICOSLG/LOC102723996,IDH3A,IGF2,IGFBP2,IGFBP3,IGFBP5,IL1RAP,ITIH1,ITIH2,KIT,LECT2,LILRA2,LTF,LYVE1,MECP2,MIF,NID1,NKPD1,ORM1,ORM2,PF4,PGK1,PON1,PSMA1,RBP4,S100A4,S100A6,SDF4,SERPINA1,SIRPB1,SOD2,TBC1D1,TIM…	67
Cell Death and Survival	apoptosis	Delay in apoptosis of neutrophils	1.1e-07			CAT,CRP,GSN,LTF	4
Cell-To-Cell Signaling and Interaction,Cellular Movement,Hematological System Development and Function,Immune Cell Trafficking,Inflammatory Response	recruitment	Recruitment of phagocytes	1.19e-07		0.736	ADAMTS13,APOA1,CAT,FCGR3A/FCGR3B,GSN,ICAM1,LTF,MIF,S100A4,SOD2,VWF	11
Cellular Movement	cell movement	Cell movement of epithelial cells	1.21e-07		-0.563	AHSG,CCL14,ENG,GSN,ICAM1,KIT,LTF,SERPINF1,TIMP1	9
Cancer,Endocrine System Disorders,Organismal Injury and Abnormalities	nonpituitary endocrine tumor	Nonpituitary endocrine tumor	1.37e-07			ADA2,ADAMTS13,AFM,AHSG,AMBP,APMAP,APOA1,ARHGDIB,ATP8B3,ATRN,BLVRB,C3,CA1,CACNA2D1,CALM1 (includes others),CAT,CBLN4,CD163,CDH13,CFP,COL5A2,CRP,CTSD,ECM1,ENG,FCGR3A/FCGR3B,FN1,GOLM1,GPLD1,GSN,HACD2,HLA-B,HMCN2,HPX,ICAM1,ICOSLG/LOC102723996,IGF2,IGFBP2,IGFBP3,IGFBP5,IL1RAP,ITIH1,ITIH2,KIT,KLKB1,LBP,LECT2,LILRA2,LTF,LYVE1,MECP2,MIF,NID1,NKPD1,PF4,PGK1,PGLYRP2,PI16,PON1,PSMA1,RBP4,S100A4,SELENOP,SERP…	74
Cell-To-Cell Signaling and Interaction,Hematological System Development and Function,Immune Cell Trafficking,Inflammatory Response	activation	Activation of macrophages	1.39e-07		-0.557	C3,CRP,FN1,ICAM1,LBP,LECT2,LILRA2,LTF,MIF,SERPINF1,SERPINF2	11
Hematological System Development and Function,Tissue Morphology	quantity	Quantity of myeloid cells	1.44e-07		0.178	AMBP,ARHGDIB,C3,CDH13,CFP,ECM1,GSN,ICAM1,IGFBP3,KIT,KLKB1,MBL2,MIF,SERPINA1,TIMP1,TXN	16
Cellular Movement,Hematological System Development and Function,Immune Cell Trafficking	migration	Migration of granulocytes	1.51e-07		0.793	C3,CAT,ENG,FN1,ICAM1,IGFBP3,LTF,PPBP,TXN	9
Cell-To-Cell Signaling and Interaction,Inflammatory Response	immune response	Immune response of antigen presenting cells	1.55e-07		-1.482	APOA1,C3,FN1,GSN,ICOSLG/LOC102723996,LECT2,MBL2,MIF,PON1,SIRPB1	10
Cell Death and Survival,Skeletal and Muscular Disorders	apoptosis	Apoptosis of muscle cells	1.75e-07		-0.025	ADAMTS13,APOA1,CAT,GSN,HLA-B,KIT,S100A6,SERPINF1,SOD2,TIMP1,VWF	11
Cellular Compromise	respiratory burst	Respiratory burst	1.77e-07		1.362	C3,FN1,ICAM1,LBP,LTF,MIF,PF4	7
Cellular Movement,Hematological System Development and Function,Immune Cell Trafficking,Inflammatory Response	cellular infiltration	Cellular infiltration by phagocytes	1.79e-07	Increased	2.174	ADAMTS13,APOA1,C3,ICAM1,LBP,MIF,PF4,PPBP,SERPINA1,TIMP1,TNC,VWF	12
Cardiovascular Disease,Hematological Disease,Organismal Injury and Abnormalities	anemia	Anemia	1.83e-07		0.492	AK1,AMBP,C3,CAT,CRP,FCGR3A/FCGR3B,FN1,HLA-B,HPX,ICAM1,KIT,MIF,SOD2,VWF	14
Cancer,Organismal Injury and Abnormalities	pelvic cancer	Pelvic cancer	1.92e-07			ADAMTS13,AFM,APMAP,APOA1,APOA4,ARHGDIB,ATP8B3,ATRN,C3,CA1,CACNA2D1,CALM1 (includes others),CBLN4,CD163,CDH13,CFP,CLEC3B,COL5A2,CRP,CTSD,ECM1,ENG,FCGR3A/FCGR3B,FN1,GOLM1,GSN,HLA-B,HMCN2,HPX,ICAM1,ICOSLG/LOC102723996,IDH3A,IGF2,IGFBP2,IGFBP3,IGFBP5,IL1RAP,ITIH1,ITIH2,KIT,LECT2,LILRA2,LTF,LYVE1,MECP2,MIF,NID1,NKPD1,ORM1,ORM2,PF4,PGK1,PON1,PSMA1,RBP4,S100A4,SDF4,SERPINA1,SIRPB1,SOD2,TBC1D1,TIMP1,TNC,…	66
Cell Death and Survival	cell death	Delay in cell death	2.02e-07			CAT,CRP,CTSD,FN1,GSN,LTF	6
Cellular Development,Cellular Growth and Proliferation,Hematological System Development and Function,Lymphoid Tissue Structure and Development	proliferation	Proliferation of lymphocytes	2.04e-07		-0.424	ARHGDIB,C3,CFP,CRP,CTSD,FCGR3A/FCGR3B,FN1,FTL,HPX,ICAM1,ICOSLG/LOC102723996,IGF2,IGFBP2,KIT,LTF,MIF,SERPINA1,TXN	18
Cancer,Organismal Injury and Abnormalities,Reproductive System Disease	female genital neoplasm	Female genital neoplasm	2.07e-07			AFM,APOA1,APOA4,ARHGDIB,ATRN,C3,CA1,CACNA2D1,CALM1 (includes others),CBLN4,CD163,CDH13,CLEC3B,COL5A2,CRP,CTSD,ENG,FCGR3A/FCGR3B,FN1,GOLM1,GSN,HLA-B,HMCN2,HPX,ICOSLG/LOC102723996,IDH3A,IGF2,IGFBP2,IGFBP3,IGFBP5,IL1RAP,ITIH1,ITIH2,KIT,LECT2,LILRA2,LTF,MECP2,MIF,NID1,NKPD1,ORM1,PF4,PGK1,PON1,PSMA1,S100A4,S100A6,SDF4,SERPINA1,SIRPB1,SOD2,TIMP1,TNC,VWF,ZBTB18	56
Cell-To-Cell Signaling and Interaction,Hematological System Development and Function	aggregation	Aggregation of blood cells	2.14e-07		1.137	ADAMTS13,ATRN,C3,CRP,GSN,ICAM1,KLKB1,PF4,SERPINF1,TIMP1,VWF	11
Cell-To-Cell Signaling and Interaction,Cellular Movement,Hematological System Development and Function,Immune Cell Trafficking	recruitment	Recruitment of granulocytes	2.14e-07		0.99	APOA1,C3,CAT,FCGR3A/FCGR3B,GSN,ICAM1,LTF,MIF,SOD2,VWF	10
Cell-To-Cell Signaling and Interaction,Hematological System Development and Function,Immune Cell Trafficking,Inflammatory Response	activation	Activation of mononuclear leukocytes	2.17e-07		-0.87	C3,CD163,FCGR3A/FCGR3B,FN1,HPX,ICAM1,ICOSLG/LOC102723996,IGF2,IGFBP2,LBP,LILRA2,LTF,MIF,PGLYRP2,TNC	15
Cancer,Gastrointestinal Disease,Hepatic System Disease,Organismal Injury and Abnormalities	hepatobiliary system cancer	Hepatobiliary system cancer	2.22e-07		0.277	ADAMTS13,AHSG,AMBP,APOA1,ATP8B3,ATRN,C3,CA1,CACNA2D1,CAT,CD163,CDH13,CFP,COL5A2,CRP,CTSD,ECM1,ENG,FN1,FTL,GOLM1,HLA-B,HMCN2,HPX,ICAM1,IGF2,IGFBP2,IGFBP3,ITIH1,ITIH2,KIT,KLKB1,LBP,LECT2,LILRA2,LYVE1,NID1,ORM1,PGK1,PGLYRP2,PI16,PSMA1,RBP4,S100A4,SELENOP,SERPINA1,SOD2,TBC1D1,TIMP1,TXN,VWF	51
Cancer,Organismal Injury and Abnormalities,Tumor Morphology	progression	Progression of tumor	2.42e-07		0.707	CAT,ENG,FCGR3A/FCGR3B,IGFBP2,KIT,MIF,S100A4,SERPINF1,SOD2,TIMP1,TNC	11
Cancer,Endocrine System Disorders,Organismal Injury and Abnormalities	thyroid gland tumor	Thyroid gland tumor	2.52e-07			ADA2,ADAMTS13,AFM,AHSG,AMBP,APMAP,APOA1,ARHGDIB,ATP8B3,ATRN,BLVRB,C3,CACNA2D1,CALM1 (includes others),CAT,CBLN4,CD163,CDH13,CFP,COL5A2,CRP,CTSD,ECM1,ENG,FCGR3A/FCGR3B,FN1,GOLM1,GPLD1,GSN,HACD2,HLA-B,HMCN2,HPX,ICAM1,ICOSLG/LOC102723996,IGF2,IGFBP2,IGFBP3,IGFBP5,IL1RAP,ITIH1,ITIH2,KIT,KLKB1,LBP,LECT2,LILRA2,LTF,LYVE1,MECP2,MIF,NID1,NKPD1,PF4,PGK1,PGLYRP2,PI16,PON1,PSMA1,RBP4,S100A4,SELENOP,SERPINA1…	73
Cell-To-Cell Signaling and Interaction,Cellular Growth and Proliferation	stimulation	Stimulation of cells	2.54e-07		-1.414	APOA1,C3,CAT,FN1,ICOSLG/LOC102723996,IGF2,IGFBP3,LTF,MIF,PF4,PPBP,S100A4	12
Cellular Movement,Hematological System Development and Function,Immune Cell Trafficking,Inflammatory Response	cell movement	Cell movement of monocytes	2.58e-07		-1.808	APOA1,ATRN,CCL14,ENG,FN1,ICAM1,MIF,PF4,SERPINF1	9
Hematological System Development and Function	hemostasis	Hemostasis	2.59e-07	Increased	2.074	ADAMTS13,APOA4,C3,CRP,FN1,GSN,ICAM1,KLKB1,PF4,SERPINF1,SERPINF2,VWF	12
Dermatological Diseases and Conditions,Organismal Injury and Abnormalities	skin lesion	Skin lesion	2.63e-07		0.529	ADA2,ADAMTS13,AFM,AHSG,AHSP,AMBP,APMAP,APOA1,APOA4,ATP8B3,ATRN,BLVRB,C3,CA1,CACNA2D1,CBLN4,CD163,CDH13,CFP,COL5A2,CRP,CTSD,ECM1,ENG,FCGR3A/FCGR3B,FN1,FTL,GPLD1,GSN,HACD2,HLA-B,HPX,ICAM1,IGFBP2,IGFBP3,IL1RAP,ITIH1,ITIH2,KIT,KLKB1,LBP,LILRA2,LTF,MBL2,MIF,NID1,ORM1,PF4,PGK1,PGLYRP2,PI16,PON1,PPBP,PSMA1,RBP4,S100A4,SELENOP,SERPINA1,SERPINA11,SERPINF1,SERPINF2,SGSM3,SIRPB1,SOD2,TBC1D1,TNC,VWF,ZBTB18	68
Cancer,Organismal Injury and Abnormalities	abdominal cancer	Abdominal cancer	2.76e-07		-0.216	ADA2,ADAMTS13,AFM,AHSG,AMBP,APMAP,APOA1,APOA4,ARHGDIB,ATP8B3,ATRN,BLVRB,C3,CA1,CACNA2D1,CALM1 (includes others),CAT,CBLN4,CD163,CDH13,CFP,CLEC3B,COL5A2,CRP,CTSD,ECM1,ENG,FCGR3A/FCGR3B,FN1,FTL,GOLM1,GPLD1,GSN,HACD2,HLA-B,HMCN2,HPX,ICAM1,ICOSLG/LOC102723996,IDH3A,IGF2,IGFBP2,IGFBP3,IGFBP5,IL1RAP,ITIH1,ITIH2,KIT,KLKB1,LBP,LECT2,LILRA2,LTF,LYVE1,MECP2,MIF,NID1,NKPD1,ORM1,ORM2,PF4,PGK1,PGLYRP2,PI16,PO…	83
Cellular Movement	migration	Migration of epithelial cells	2.81e-07		-0.239	AHSG,CCL14,ENG,ICAM1,KIT,LTF,SERPINF1,TIMP1	8
Cell-To-Cell Signaling and Interaction	attachment	Attachment of cells	2.81e-07		-0.364	CDH13,CRP,ENG,FN1,ICAM1,MBL2,SOD2,VWF	8
Cellular Function and Maintenance	endocytosis	Endocytosis by eukaryotic cells	2.81e-07		-0.037	APOA1,C3,CD163,CRP,FCGR3A/FCGR3B,GSN,ICAM1,ICOSLG/LOC102723996,LECT2,MBL2,MIF,PF4,SIRPB1	13
Lipid Metabolism,Molecular Transport,Small Molecule Biochemistry	concentration	Concentration of lipid	3.02e-07		-0.479	AHSG,APOA1,APOA4,C3,CRP,CTSD,ENG,ICAM1,IGF2,IGFBP3,KLKB1,LBP,MECP2,MIF,PON1,PPBP,RBP4,SERPINA1,SOD2,TIMP1	20
Cellular Movement	invasion	Invasion of cells	3.12e-07		0.139	AHSG,CAT,CDH13,CTSD,ECM1,ENG,FN1,GSN,ICAM1,IGF2,IGFBP2,KIT,LTF,MIF,S100A4,S100A6,SERPINA1,SERPINF1,SERPINF2,SOD2,TIMP1,TNC	22
Organismal Injury and Abnormalities	fibrosis	Fibrosis	3.13e-07		1.695	APOA1,C3,CRP,FN1,GOLM1,GSN,HLA-B,HPX,ICAM1,IGF2,KIT,MIF,PF4,SERPINA1,SOD2,TIMP1,TNC,VWF	18
Inflammatory Disease,Inflammatory Response,Organismal Injury and Abnormalities,Respiratory Disease	asthma	Asthma	3.16e-07			APOA1,C3,CACNA2D1,CDH13,CRP,CTSD,FCGR3A/FCGR3B,FN1,HLA-B,ICAM1,KIT	11
Organismal Injury and Abnormalities,Respiratory Disease	pulmonary disease	Severe pulmonary disease	3.17e-07			C3,CALM1 (includes others),FCGR3A/FCGR3B,KIT,LILRA2,LILRA3,LTF,SERPINA1,TIMP1	9
Cancer,Organismal Injury and Abnormalities	connective or soft tissue tumor	Connective or soft tissue tumor	3.32e-07		1	APOA4,ATRN,CAT,CBLN4,CD163,COL5A2,ECM1,ENG,FCGR3A/FCGR3B,FN1,HLA-B,IGF2,IGFBP2,IGFBP3,IGFBP5,ITIH2,KIT,MIF,PGK1,S100A4,S100A6,SERPINA1,SOD2,TIMP1,TNC,TXN	26
Cancer,Organismal Injury and Abnormalities	breast or pancreatic cancer	Breast or pancreatic cancer	3.41e-07			ADA2,ADAMTS13,AFM,AK1,APOA1,ARHGDIB,ATRN,C3,CACNA2D1,CALM1 (includes others),CAT,CBLN4,CD163,CLEC3B,COL5A2,CRP,CTSD,ECM1,ENG,FN1,GSN,HLA-B,HPX,ICAM1,IDH3A,IGF2,IGFBP2,IGFBP3,IGFBP5,IL1RAP,KIT,KLKB1,LBP,LTF,LYVE1,MIF,NID1,ORM1,PF4,PGK1,PI16,PPBP,S100A4,S100A6,SERPINA1,SERPINF1,SIRPB1,SOD2,TIMP1,TNC,TXN,VWF	52
Cancer,Endocrine System Disorders,Organismal Injury and Abnormalities	endocrine gland tumor	Endocrine gland tumor	3.44e-07			ADA2,ADAMTS13,AFM,AHSG,AMBP,APMAP,APOA1,APOA4,ARHGDIB,ATP8B3,ATRN,BLVRB,C3,CA1,CACNA2D1,CALM1 (includes others),CAT,CBLN4,CD163,CDH13,CFP,COL5A2,CRP,CTSD,ECM1,ENG,FCGR3A/FCGR3B,FN1,GOLM1,GPLD1,GSN,HACD2,HLA-B,HMCN2,HPX,ICAM1,ICOSLG/LOC102723996,IGF2,IGFBP2,IGFBP3,IGFBP5,IL1RAP,ITIH1,ITIH2,KIT,KLKB1,LBP,LECT2,LILRA2,LTF,LYVE1,MECP2,MIF,NID1,NKPD1,PF4,PGK1,PGLYRP2,PI16,PON1,PSMA1,RBP4,S100A4,SELENO…	75
Gastrointestinal Disease,Hepatic System Disease,Organismal Injury and Abnormalities	liver lesion	Liver lesion	3.57e-07		0.385	ADAMTS13,AHSG,AMBP,APOA1,ATP8B3,ATRN,C3,CA1,CACNA2D1,CAT,CD163,CDH13,CFP,COL5A2,CRP,CTSD,ECM1,ENG,FCGR3A/FCGR3B,FN1,FTL,GOLM1,GSN,HLA-B,HPX,ICAM1,IGF2,IGFBP2,IGFBP3,ITIH1,ITIH2,KIT,KLKB1,LBP,LECT2,LILRA2,LYVE1,MIF,NID1,ORM1,PF4,PGK1,PGLYRP2,PI16,PSMA1,RBP4,S100A4,S100A6,SELENOP,SERPINA1,SOD2,TBC1D1,TIMP1,TXN,VWF	55
Cellular Movement,Hematological System Development and Function,Immune Cell Trafficking	migration	Migration of antigen presenting cells	3.62e-07		0.478	APOA1,C3,ENG,FN1,ICAM1,KIT,MIF,TIMP1,TNC	9
Cell Signaling,Small Molecule Biochemistry	synthesis	Synthesis of nitric oxide	3.62e-07		-1.085	CALM1 (includes others),CAT,CRP,FN1,ICAM1,IGF2,IGFBP3,MIF,ORM2,RBP4,SOD2,VWF	12
Cancer,Organismal Injury and Abnormalities	development	Development of malignant tumor	3.72e-07		1.118	ADA2,AFM,AHSG,AMBP,APOA1,APOA4,ATP8B3,ATRN,BLVRB,C3,CA1,CACNA2D1,CALM1 (includes others),CAT,CBLN4,CD163,CDH13,CFP,CLEC3B,COL5A2,CRP,CTSD,ECM1,ENG,FCGR3A/FCGR3B,FN1,GOLM1,GPLD1,GSN,HACD2,HLA-B,HMCN2,HPX,ICOSLG/LOC102723996,IDH3A,IGF2,IGFBP2,IGFBP3,IGFBP5,IL1RAP,ITIH1,ITIH2,KIT,KLKB1,LECT2,LILRA2,LTF,MECP2,MIF,NID1,NKPD1,ORM1,PF4,PGK1,PGLYRP2,PI16,PON1,PPBP,PSMA1,RBP4,S100A4,S100A6,SDF4,SELENOP,SE…	72
Cell Death and Survival,Skeletal and Muscular Disorders	cell death	Cell death of muscle cells	3.77e-07		0.249	ADAMTS13,APOA1,CAT,GSN,HLA-B,IGF2,KIT,S100A6,SERPINF1,SOD2,TIMP1,VWF	12
Inflammatory Disease,Inflammatory Response,Organismal Injury and Abnormalities,Respiratory Disease	inflammation	Inflammation of lung	3.85e-07		-0.896	AMBP,C3,CDH13,CRP,FCGR3A/FCGR3B,ICAM1,IGFBP3,KIT,LBP,S100A4,SERPINA1,TIMP1	12
Cell-To-Cell Signaling and Interaction,Hematological System Development and Function,Immune Cell Trafficking,Inflammatory Response	activation	Activation of neutrophils	3.93e-07		-0.9	C3,FCGR3A/FCGR3B,FN1,KLKB1,LTF,MIF,PF4	7
Cellular Movement	cell movement	Cell movement of tumor cell lines	3.98e-07		-0.663	ARHGDIB,C3,CAT,CCL14,CDH13,ECM1,ENG,FN1,IGF2,IGFBP2,IGFBP3,KIT,LYVE1,MIF,PPBP,S100A4,SERPINA1,SERPINF1,SOD2,TIMP1,TNC,TXN	22
Organismal Survival	organismal death	Organismal death	4.06e-07		0.634	ADAMTS13,AMBP,APOA1,ARHGDIB,C3,CFP,COL5A2,CRP,CTSD,ECM1,ENG,FN1,FTL,GOLM1,GSN,ICAM1,IGF2,IGFBP2,IGFBP3,IGFBP5,KIT,MECP2,MIF,PGK1,PGLYRP2,S100A4,SELENOP,SERPINA1,SERPINF2,SOD2,TIMP1,TNC,TXN,VWF,ZBTB18	35
Cell-To-Cell Signaling and Interaction,Cellular Growth and Proliferation,Hematological System Development and Function	stimulation	Stimulation of leukocytes	4.25e-07		-0.578	C3,CAT,FN1,ICOSLG/LOC102723996,IGF2,MIF,PF4,PPBP,S100A4	9
Cancer,Organismal Injury and Abnormalities,Respiratory Disease	carcinoma	Lung carcinoma	4.33e-07			AFM,AHSG,APMAP,APOA1,APOA4,ATP8B3,ATRN,C3,CACNA2D1,CD163,CDH13,CFP,COL5A2,CRP,CTSD,FCGR3A/FCGR3B,FN1,FTL,GSN,HACD2,HLA-B,ICAM1,IGF2,IGFBP2,IGFBP3,IL1RAP,ITIH1,ITIH2,KIT,KLKB1,LTF,MECP2,NID1,PGK1,PON1,S100A4,S100A6,SERPINA1,SERPINA11,SGSM3,SIRPB1,SOD2,TIMP1,TNC,VWF	45
Cardiovascular System Development and Function,Tissue Morphology	permeability	Permeability of vascular system	4.39e-07		0.701	C3,ENG,GSN,ICAM1,MIF,S100A4,SERPINF1,TIMP1,VWF	9
Cellular Function and Maintenance	endocytosis	Endocytosis	4.47e-07		0.094	AMBP,APOA1,C3,CD163,CDH13,CRP,FCGR3A/FCGR3B,GSN,HPX,ICAM1,ICOSLG/LOC102723996,LECT2,MBL2,MIF,PF4,SIRPB1	16
Cellular Movement	migration	Migration of tumor cell lines	4.49e-07		-0.806	ARHGDIB,CAT,CDH13,ECM1,ENG,FN1,IGF2,IGFBP2,IGFBP3,KIT,LYVE1,MIF,PPBP,S100A4,SERPINA1,SERPINF1,SOD2,TIMP1,TNC,TXN	20
Cellular Compromise	injury	Injury of cells	4.61e-07		1.97	C3,CAT,HPX,ICAM1,IGF2,SOD2,TXN	7
Cellular Movement	cellular infiltration	Cellular infiltration by myeloid cells	4.89e-07	Increased	2.174	ADAMTS13,APOA1,C3,ICAM1,LBP,MIF,PF4,PPBP,SERPINA1,TIMP1,TNC,VWF	12
Cancer,Hematological Disease,Immunological Disease,Organismal Injury and Abnormalities	mature B cell malignant tumor	Mature B cell malignant tumor	5.06e-07			ATRN,CAT,CD163,CFP,CRP,FCGR3A/FCGR3B,FN1,GSN,HLA-B,IDH3A,IGF2,IGFBP3,IGFBP5,KIT,NID1,PF4,PGK1,S100A4,SERPINA1,SOD2,TIMP1,TNC	22
Cancer,Hematological Disease,Organismal Injury and Abnormalities	mature lymphocytic neoplasm	Mature lymphocytic neoplasm	5.2e-07			ATRN,C3,CAT,CD163,CFP,CRP,ENG,FCGR3A/FCGR3B,FN1,GSN,HLA-B,IDH3A,IGF2,IGFBP3,IGFBP5,KIT,MIF,NID1,PF4,PGK1,S100A4,SERPINA1,SERPINF1,SOD2,TIMP1,TNC,VWF	27
Cardiovascular Disease,Hereditary Disorder,Organismal Injury and Abnormalities	familial cardiovascular disease	Familial cardiovascular disease	5.21e-07			ADA2,ADAMTS13,APOA1,C3,CACNA2D1,CALM1 (includes others),COL5A2,CRP,ENG,GSN,PON1,SERPINA1,SOD2,VWF	14
Cardiovascular System Development and Function,Organismal Development,Visual System Development and Function	neovascularization	Neovascularization of eye	5.38e-07		0.323	C3,ICAM1,IGF2,IGFBP3,S100A4,SERPINF1,TIMP1	7
Cell Death and Survival	cell death	Cell death of phagocytes	5.47e-07		-0.168	CAT,CRP,GSN,LTF,MIF,PF4,PON1,SERPINA1,SERPINF1,SOD2	10
Cancer,Organismal Injury and Abnormalities,Reproductive System Disease	tumorigenesis	Tumorigenesis of reproductive tract	5.51e-07			AFM,APOA1,APOA4,ARHGDIB,ATRN,C3,CA1,CACNA2D1,CALM1 (includes others),CBLN4,CD163,CDH13,CLEC3B,COL5A2,CRP,CTSD,ENG,FN1,GOLM1,GSN,HLA-B,HMCN2,HPX,ICOSLG/LOC102723996,IDH3A,IGF2,IGFBP2,IGFBP3,IGFBP5,IL1RAP,ITIH1,ITIH2,KIT,LECT2,LILRA2,LTF,MECP2,MIF,NID1,NKPD1,ORM1,PF4,PGK1,PON1,PSMA1,S100A4,S100A6,SDF4,SERPINA1,SIRPB1,SOD2,TIMP1,TNC,VWF,ZBTB18	55
Cell-To-Cell Signaling and Interaction,Cellular Movement,Hematological System Development and Function,Immune Cell Trafficking,Inflammatory Response	recruitment	Recruitment of neutrophils	5.66e-07		0.912	APOA1,CAT,FCGR3A/FCGR3B,GSN,ICAM1,LTF,MIF,SOD2,VWF	9
Lymphoid Tissue Structure and Development,Tissue Morphology	quantity	Quantity of lymphatic system cells	5.68e-07		-0.016	APOA1,ARHGDIB,C3,CDH13,CRP,CTSD,HPX,ICAM1,ICOSLG/LOC102723996,IGF2,IGFBP3,KIT,KLKB1,LECT2,MBL2,MIF,SOD2,TIMP1	18
Free Radical Scavenging	removal	Removal of reactive oxygen species	5.88e-07			APOA4,CAT,SOD2,TXN	4
Inflammatory Response	acute phase reaction	Acute phase reaction	5.88e-07			AHSG,CRP,LBP,MBL2	4
Cancer,Dermatological Diseases and Conditions,Organismal Injury and Abnormalities	skin tumor	Skin tumor	6.32e-07		0.914	ADA2,ADAMTS13,AFM,AHSG,AHSP,AMBP,APMAP,APOA4,ATP8B3,ATRN,BLVRB,C3,CA1,CACNA2D1,CBLN4,CD163,CDH13,CFP,COL5A2,CRP,CTSD,ECM1,ENG,FCGR3A/FCGR3B,FN1,FTL,GPLD1,GSN,HACD2,HLA-B,HPX,ICAM1,IGFBP2,IGFBP3,IL1RAP,ITIH1,ITIH2,KIT,KLKB1,LBP,LILRA2,LTF,MBL2,MIF,NID1,ORM1,PF4,PGK1,PGLYRP2,PI16,PON1,PPBP,PSMA1,RBP4,S100A4,SELENOP,SERPINA1,SERPINA11,SERPINF1,SERPINF2,SGSM3,SIRPB1,SOD2,TBC1D1,TNC,VWF,ZBTB18	67
Cancer,Organismal Injury and Abnormalities	incidence	Incidence of tumor	6.39e-07		1.164	ADA2,AFM,AHSG,AMBP,APOA1,APOA4,ARHGDIB,ATP8B3,ATRN,BLVRB,C3,CA1,CACNA2D1,CALM1 (includes others),CAT,CBLN4,CD163,CDH13,CFP,CLEC3B,COL5A2,CRP,CTSD,ECM1,ENG,FCGR3A/FCGR3B,FN1,GOLM1,GPLD1,GSN,HACD2,HLA-B,HMCN2,HPX,ICOSLG/LOC102723996,IDH3A,IGF2,IGFBP2,IGFBP3,IGFBP5,IL1RAP,ITIH1,ITIH2,KIT,KLKB1,LECT2,LILRA2,LTF,MECP2,MIF,NID1,NKPD1,ORM1,PF4,PGK1,PGLYRP2,PI16,PON1,PPBP,PSMA1,RBP4,S100A4,S100A6,SDF4,SE…	73
Cell Death and Survival	cell viability	Cell viability of leukocytes	6.55e-07		1.425	C3,FCGR3A/FCGR3B,FN1,ICAM1,ICOSLG/LOC102723996,KIT,MIF,PF4,PPBP,SOD2	10
Cellular Movement,Hematological System Development and Function,Immune Cell Trafficking,Inflammatory Response	chemotaxis	Chemotaxis of granulocytes	6.8e-07	Increased	2.102	APOA1,C3,CCL14,GSN,ICAM1,LBP,PF4,PPBP,SERPINA1	9
Cardiovascular Disease,Organismal Injury and Abnormalities	disorder of coronary artery	Disorder of coronary artery	6.99e-07			APOA1,CA1,CACNA2D1,CD163,CDH13,COL5A2,CRP,FN1,ICAM1,PF4,PON1	11
Cancer,Organismal Injury and Abnormalities	genitourinary carcinoma	Genitourinary carcinoma	7.02e-07			ADA2,ADAMTS13,AFM,AK1,AMBP,APOA4,ATP8B3,ATRN,BLVRB,C3,CA1,CACNA2D1,CALM1 (includes others),CBLN4,CD163,CDH13,CFP,CLEC3B,COL5A2,CRP,CTSD,ECM1,ENG,FCGR3A/FCGR3B,FN1,GOLM1,GSN,HLA-B,HMCN2,ICAM1,ICOSLG/LOC102723996,IDH3A,IGF2,IGFBP2,IGFBP3,IGFBP5,IL1RAP,ITIH1,ITIH2,KIT,LECT2,LILRA2,LTF,LYVE1,MECP2,NID1,NKPD1,ORM1,ORM2,PF4,PGK1,PI16,PON1,PPBP,PSMA1,RBP4,S100A4,SDF4,SERPINA1,SERPINF1,SIRPB1,SOD2,TBC1D1…	67
Endocrine System Disorders,Metabolic Disease,Organismal Injury and Abnormalities	metabolic syndrome X	Metabolic syndrome X	7.3e-07			APOA1,CA1,CACNA2D1,COL5A2,CRP,LBP,LTF,RBP4	8
Inflammatory Disease,Inflammatory Response,Organismal Injury and Abnormalities,Respiratory Disease	inflammation	Inflammation of airway	7.77e-07			APOA1,C3,CACNA2D1,CDH13,CRP,CTSD,FCGR3A/FCGR3B,FN1,HLA-B,ICAM1,KIT,LTF	12
Inflammatory Response	cell-mediated response	Cell-mediated response	7.9e-07		0.825	APOA1,C3,CRP,ECM1,FN1,ICAM1,ICOSLG/LOC102723996,IGF2,IL1RAP	9
Tissue Development	organization	Organization of extracellular matrix	8.13e-07			COL5A2,FN1,ICAM1,ITIH1,KLKB1,NID1,TIMP1,TNC,VWF	9
Cancer,Organismal Injury and Abnormalities	lymphoreticular neoplasm	Lymphoreticular neoplasm	8.27e-07			ADA2,AHSG,ATRN,C3,CD163,CFP,COL5A2,CRP,ENG,FCGR3A/FCGR3B,FN1,GOLM1,GSN,HLA-B,ICAM1,IDH3A,IGFBP3,IL1RAP,KIT,NID1,ORM1,PF4,PGK1,PGLYRP2,PPBP,S100A4,SERPINA1,SERPINA11,SERPINF1,SIRPB1,SOD2,TBC1D1,TIMP1,TNC,VWF	35
Cancer,Organismal Injury and Abnormalities,Reproductive System Disease	female genital tract cancer	Female genital tract cancer	8.4e-07			AFM,APOA1,APOA4,ARHGDIB,ATRN,C3,CA1,CACNA2D1,CALM1 (includes others),CBLN4,CD163,CDH13,CLEC3B,CRP,CTSD,ENG,FCGR3A/FCGR3B,FN1,GOLM1,GSN,HLA-B,HMCN2,HPX,ICOSLG/LOC102723996,IDH3A,IGF2,IGFBP2,IGFBP3,IGFBP5,IL1RAP,ITIH1,ITIH2,KIT,LECT2,LILRA2,LTF,MECP2,MIF,NID1,NKPD1,ORM1,PF4,PGK1,PON1,PSMA1,S100A4,SDF4,SERPINA1,SIRPB1,SOD2,TIMP1,TNC,VWF,ZBTB18	54
Organismal Injury and Abnormalities	hypertrophy	Hypertrophy	8.53e-07			C3,CACNA2D1,CAT,CTSD,ECM1,FN1,GSN,ICAM1,MIF,RBP4,S100A6,SOD2,TIMP1,TXN	14
Organismal Development	abnormal morphology	Abnormal morphology of body cavity	8.65e-07			AMBP,APOA1,ARHGDIB,C3,CACNA2D1,CAT,CTSD,FN1,GSN,HPX,ICAM1,ICOSLG/LOC102723996,IGF2,IGFBP2,IGFBP3,IGFBP5,KIT,MIF,PGK1,PGLYRP2,RBP4,S100A6,SOD2,TIMP1,TXN	25
Cellular Movement	cell movement	Cell movement of dermal cells	8.78e-07		-0.956	AHSG,CCL14,ENG,GSN,ICAM1,LTF,TIMP1	7
Cell-To-Cell Signaling and Interaction,Cellular Movement,Connective Tissue Development and Function	chemoattraction	Chemoattraction of fibroblasts	8.99e-07			FN1,PF4,PPBP	3
Cancer,Organismal Injury and Abnormalities	acinar-cell carcinoma	Low grade acinar-cell carcinoma	9.02e-07			FN1,IGFBP5,TIMP1,TNC	4
Cell-To-Cell Signaling and Interaction,Cellular Growth and Proliferation	stimulation	Stimulation of myeloid cells	9.06e-07		-0.928	CAT,FN1,IGF2,MIF,PF4,PPBP	6
Gastrointestinal Disease,Inflammatory Disease,Inflammatory Response,Organismal Injury and Abnormalities	colitis	Colitis	9.25e-07	Increased	2.2	APOA4,ARHGDIB,C3,CRP,ECM1,FN1,ICAM1,KIT,LBP,LTF,PGLYRP2,PON1,TIMP1	13
Cancer,Organismal Injury and Abnormalities	intraabdominal organ tumor	Intraabdominal organ tumor	9.32e-07		-1.09	ADA2,ADAMTS13,AFM,AHSG,AMBP,APMAP,APOA1,APOA4,ARHGDIB,ATP8B3,ATRN,BLVRB,C3,CA1,CACNA2D1,CALM1 (includes others),CAT,CBLN4,CD163,CDH13,CFP,CLEC3B,COL5A2,CRP,CTSD,ECM1,ENG,FCGR3A/FCGR3B,FN1,FTL,GOLM1,GPLD1,GSN,HACD2,HLA-B,HMCN2,HPX,ICAM1,ICOSLG/LOC102723996,IDH3A,IGF2,IGFBP2,IGFBP3,IGFBP5,IL1RAP,ITIH1,ITIH2,KIT,KLKB1,LBP,LECT2,LILRA2,LTF,LYVE1,MECP2,MIF,NID1,NKPD1,ORM1,PF4,PGK1,PGLYRP2,PI16,PON1,PP…	82
Cell Death and Survival	apoptosis	Apoptosis of blood cells	9.75e-07		-0.155	CAT,CRP,CTSD,FCGR3A/FCGR3B,GSN,ICOSLG/LOC102723996,LECT2,LTF,MIF,PF4,SERPINA1,SERPINF1,SOD2,TIMP1	14
Cell Death and Survival	cell death	Cell death of myeloid cells	9.98e-07		-0.127	CAT,CRP,GSN,LTF,MIF,PF4,PON1,SERPINA1,SERPINF1,SOD2	10
Cellular Movement,Hematological System Development and Function,Immune Cell Trafficking,Inflammatory Response	transendothelial migration	Transendothelial migration of neutrophils	1.02e-06		-0.372	CAT,ENG,FN1,ICAM1,PPBP	5
Cellular Movement,Hematological System Development and Function,Immune Cell Trafficking	cell movement	Cell movement of mononuclear leukocytes	1.02e-06		-1.653	APOA1,ATRN,C3,CCL14,ECM1,ENG,FN1,ICAM1,MIF,PF4,PGLYRP2,S100A4,SERPINF1,TIMP1	14
Cancer,Organismal Injury and Abnormalities	formation	Formation of solid tumor	1.08e-06		1.594	ADA2,ADAMTS13,AFM,AHSG,AMBP,APMAP,APOA1,APOA4,ARHGDIB,ATP8B3,ATRN,BLVRB,C3,CA1,CACNA2D1,CALM1 (includes others),CAT,CBLN4,CD163,CDH13,CFP,CLEC3B,COL5A2,CRP,CTSD,ECM1,ENG,FCGR3A/FCGR3B,FN1,GOLM1,GPLD1,GSN,HACD2,HLA-B,HMCN2,HPX,ICAM1,ICOSLG/LOC102723996,IDH3A,IGF2,IGFBP2,IGFBP3,IGFBP5,IL1RAP,ITIH1,ITIH2,KIT,KLKB1,LECT2,LILRA2,LTF,MECP2,MIF,NID1,NKPD1,ORM1,PF4,PGK1,PGLYRP2,PI16,PON1,PPBP,PSMA1,RBP4,…	78
Cancer,Endocrine System Disorders,Organismal Injury and Abnormalities	papillary thyroid cancer	Papillary thyroid carcinoma	1.09e-06			ENG,FN1,HLA-B,KIT,S100A4,SERPINA1,SERPINF1,TIMP1	8
Cell Death and Survival	apoptosis	Apoptosis of phagocytes	1.12e-06		-0.475	CAT,CRP,GSN,LTF,MIF,PF4,SERPINA1,SERPINF1,SOD2	9
Hereditary Disorder,Organismal Injury and Abnormalities	X-linked hereditary disease	X-linked hereditary disease	1.24e-06			C3,CA1,CAT,CFP,COL5A2,ENG,FCGR3A/FCGR3B,IGF2,IGFBP3,MECP2,PGK1,SERPINA1,VWF	13
Inflammatory Disease,Inflammatory Response,Organismal Injury and Abnormalities,Respiratory Disease	pneumonia	Pneumonia	1.27e-06			C3,CRP,FCGR3A/FCGR3B,KIT,LBP,S100A4,SERPINA1	7
Cancer,Organismal Injury and Abnormalities	melanoma	Melanoma	1.28e-06			ADA2,ADAMTS13,AFM,AHSP,AMBP,APMAP,APOA1,APOA4,ARHGDIB,ATP8B3,ATRN,BLVRB,C3,CA1,CACNA2D1,CBLN4,CD163,CDH13,CFP,COL5A2,CRP,CTSD,ECM1,ENG,FCGR3A/FCGR3B,FN1,FTL,GPLD1,GSN,HACD2,HLA-B,HPX,ICAM1,IGFBP2,IGFBP3,IL1RAP,ITIH1,ITIH2,KIT,KLKB1,LBP,LECT2,LILRA2,LTF,MBL2,NID1,ORM1,PF4,PGK1,PGLYRP2,PI16,PON1,PPBP,PSMA1,RBP4,S100A4,SELENOP,SERPINA1,SERPINA11,SERPINF1,SERPINF2,SGSM3,SIRPB1,SOD2,TBC1D1,TIMP1,TNC,V…	69
Cancer,Endocrine System Disorders,Organismal Injury and Abnormalities	follicular thyroid tumor	Follicular thyroid tumor	1.33e-06			APOA1,ENG,KIT,RBP4,SERPINF1,TIMP1	6
Cell-To-Cell Signaling and Interaction,Hematological System Development and Function,Immune Cell Trafficking	attachment	Attachment of leukocytes	1.33e-06		1.131	CRP,FN1,ICAM1,VWF	4
Free Radical Scavenging	modification	Modification of reactive oxygen species	1.33e-06		-0.75	CAT,SELENOP,SOD2,TXN	4
Immunological Disease	graft-vs-host disease	Graft-vs-host disease	1.38e-06			C3,ENG,FCGR3A/FCGR3B,FN1,ICAM1,LTF,SERPINA1	7
Cell-To-Cell Signaling and Interaction,Cellular Function and Maintenance,Inflammatory Response	phagocytosis	Phagocytosis of antigen presenting cells	1.43e-06		-1.577	APOA1,C3,GSN,ICOSLG/LOC102723996,LECT2,MBL2,MIF,SIRPB1	8
Cell Cycle	mitogenesis	Mitogenesis of bone cancer cell lines	1.57e-06			IGF2,IGFBP2,IGFBP3	3
Carbohydrate Metabolism,Lipid Metabolism,Small Molecule Biochemistry	modification	Modification of phosphatidylcholine	1.57e-06			APOA1,CAT,SELENOP	3
Hereditary Disorder,Neurological Disease,Organismal Injury and Abnormalities	familial encephalopathy	Familial encephalopathy	1.59e-06			ADA2,AFM,AHSG,AK1,APOA4,C3,CA1,CRP,CTSD,ENG,FCGR3A/FCGR3B,FTL,ICAM1,IDH3A,IGFBP5,MECP2,PGK1,PON1,RBP4,SERPINA1,SERPINF2,SOD2,TXN,VWF,ZBTB18	25
Lipid Metabolism,Molecular Transport,Small Molecule Biochemistry	concentration	Concentration of acylglycerol	1.6e-06		-1.054	AHSG,APOA1,APOA4,C3,CRP,ENG,IGF2,IGFBP3,MECP2,MIF,PON1,SOD2	12
Neurological Disease	progressive motor neuropathy	Progressive motor neuropathy	1.6e-06			ARHGDIB,C3,CALM1 (includes others),FCGR3A/FCGR3B,FTL,GSN,HLA-B,KIT,LTF,MIF,PON1,S100A4,S100A6,SOD2,TIMP1,TNC	16
Cell Death and Survival	apoptosis	Delay in apoptosis	1.64e-06			CAT,CRP,FN1,GSN,LTF	5
Cancer,Endocrine System Disorders,Organismal Injury and Abnormalities	endocrine carcinoma	Endocrine carcinoma	1.65e-06			ADA2,ADAMTS13,AFM,AHSG,AMBP,APMAP,APOA4,ARHGDIB,ATP8B3,ATRN,BLVRB,C3,CACNA2D1,CALM1 (includes others),CAT,CBLN4,CD163,CDH13,CFP,COL5A2,CRP,CTSD,ECM1,ENG,FCGR3A/FCGR3B,FN1,GOLM1,GPLD1,GSN,HACD2,HLA-B,HMCN2,HPX,ICAM1,ICOSLG/LOC102723996,IGF2,IGFBP2,IGFBP3,IGFBP5,IL1RAP,ITIH1,ITIH2,KIT,KLKB1,LBP,LECT2,LILRA2,LTF,LYVE1,MECP2,MIF,NID1,NKPD1,PF4,PGK1,PGLYRP2,PI16,PON1,PSMA1,RBP4,S100A4,SELENOP,SERPINA1…	73
Cancer,Gastrointestinal Disease,Organismal Injury and Abnormalities	digestive system cancer	Digestive system cancer	1.68e-06		-0.243	ADA2,ADAMTS13,AFM,AHSG,AMBP,APMAP,APOA1,APOA4,ATP8B3,ATRN,BLVRB,C3,CA1,CACNA2D1,CALM1 (includes others),CAT,CD163,CDH13,CFP,CLEC3B,COL5A2,CRP,CTSD,ECM1,ENG,FCGR3A/FCGR3B,FN1,FTL,GOLM1,GPLD1,GSN,HACD2,HLA-B,HMCN2,HPX,ICAM1,ICOSLG/LOC102723996,IGF2,IGFBP2,IGFBP3,IGFBP5,IL1RAP,ITIH1,ITIH2,KIT,KLKB1,LBP,LECT2,LILRA2,LTF,LYVE1,MECP2,MIF,NID1,NKPD1,ORM1,PF4,PGK1,PGLYRP2,PI16,PON1,PPBP,PSMA1,RBP4,S100A4…	79
Cellular Movement,Hematological System Development and Function,Immune Cell Trafficking,Inflammatory Response	chemotaxis	Chemotaxis of neutrophils	1.69e-06	Increased	2.079	APOA1,C3,GSN,ICAM1,LBP,PF4,PPBP,SERPINA1	8
Hematological System Development and Function,Immune Cell Trafficking,Inflammatory Response,Tissue Development	accumulation	Accumulation of leukocytes	1.71e-06		-0.317	APOA1,C3,CRP,FCGR3A/FCGR3B,ICAM1,ICOSLG/LOC102723996,KIT,MBL2,MIF,TIMP1	10
Hematological System Development and Function,Hypersensitivity Response,Tissue Morphology	quantity	Quantity of eosinophils	1.71e-06		-0.314	ARHGDIB,CDH13,CFP,ICAM1,IGFBP3,MIF,TXN	7
Cell Death and Survival	apoptosis	Apoptosis of myeloid cells	1.74e-06		-0.44	CAT,CRP,GSN,LTF,MIF,PF4,SERPINA1,SERPINF1,SOD2	9
Cardiovascular Disease,Organismal Injury and Abnormalities	coronary artery disease	Coronary artery disease	1.74e-06			APOA1,CD163,CDH13,COL5A2,CRP,FN1,ICAM1,PF4,PON1	9
Neurological Disease,Organismal Injury and Abnormalities,Psychological Disorders	disorder of basal ganglia	Disorder of basal ganglia	1.78e-06			AFM,AK1,APOA4,ARHGDIB,C3,CRP,FTL,HLA-B,IDH3A,LTF,PGK1,PON1,RBP4,SERPINA1,SERPINF2,SOD2,TXN	17
Endocrine System Disorders,Gastrointestinal Disease,Metabolic Disease,Organismal Injury and Abnormalities	diabetic complication	Diabetic complication	1.8e-06			AMBP,CA1,CACNA2D1,CLEC3B,COL5A2,CRP,CTSD,FN1,GPLD1,IGFBP2,SERPINF1,SOD2,VWF	13
Cell Death and Survival	apoptosis	Apoptosis	1.96e-06		0.343	ADAMTS13,APOA1,ARHGDIB,C3,CAT,CRP,CTSD,ENG,FCGR3A/FCGR3B,FN1,GPLD1,GSN,HLA-B,ICOSLG/LOC102723996,IGF2,IGFBP3,IGFBP5,KIT,LECT2,LTF,MECP2,MIF,PF4,RBP4,S100A4,S100A6,SDF4,SELENOP,SERPINA1,SERPINF1,SOD2,TIMP1,TNC,TXN,VWF,ZBTB18	36
Cell Death and Survival	apoptosis	Apoptosis of leukocytes	1.98e-06		0.107	CAT,CRP,FCGR3A/FCGR3B,GSN,ICOSLG/LOC102723996,LECT2,LTF,MIF,PF4,SERPINA1,SERPINF1,SOD2,TIMP1	13
Connective Tissue Disorders,Hematological Disease,Organismal Injury and Abnormalities	hemoglobinopathy	Hemoglobinopathy	2.02e-06			AMBP,CACNA2D1,CRP,HLA-B,HPX,ICAM1,VWF	7
Organismal Development	growth	Growth of organism	2.08e-06		0.044	APOA1,CTSD,FN1,GSN,IGF2,IGFBP3,IGFBP5,KIT,LTF,ORM1,PPBP,S100A4,SELENOP,SERPINF1,SOD2,TNC,TXN,ZBTB18	18
Cancer,Endocrine System Disorders,Organismal Injury and Abnormalities	epithelial thyroid cancer	Thyroid carcinoma	2.08e-06			ADA2,ADAMTS13,AFM,AHSG,AMBP,APMAP,ARHGDIB,ATP8B3,ATRN,BLVRB,C3,CACNA2D1,CALM1 (includes others),CAT,CBLN4,CD163,CDH13,CFP,COL5A2,CRP,CTSD,ECM1,ENG,FCGR3A/FCGR3B,FN1,GOLM1,GPLD1,GSN,HACD2,HLA-B,HMCN2,HPX,ICAM1,ICOSLG/LOC102723996,IGF2,IGFBP3,IGFBP5,IL1RAP,ITIH1,ITIH2,KIT,KLKB1,LBP,LECT2,LILRA2,LTF,LYVE1,MECP2,MIF,NID1,NKPD1,PF4,PGK1,PGLYRP2,PI16,PON1,PSMA1,RBP4,S100A4,SELENOP,SERPINA1,SERPINA11,SE…	71
Cellular Movement,Hematological System Development and Function,Immune Cell Trafficking	cell movement	Cell movement of antigen presenting cells	2.29e-06		0.576	APOA1,C3,ENG,FN1,GSN,ICAM1,KIT,MIF,PF4,S100A4,TIMP1,TNC	12
Cellular Development,Cellular Growth and Proliferation,Connective Tissue Development and Function	proliferation	Proliferation of fibroblast cell lines	2.29e-06		-0.261	CAT,CDH13,CTSD,FN1,IGF2,IGFBP2,IGFBP3,KIT,MIF,S100A6,TNC,TXN	12
Cardiovascular Disease,Organismal Injury and Abnormalities	peripheral arterial disease	Peripheral arterial disease	2.31e-06			ADA2,ADAMTS13,AHSG,APOA1,ARHGDIB,CD163,FCGR3A/FCGR3B,IGFBP5,KLKB1	9
Connective Tissue Development and Function,Skeletal and Muscular System Development and Function	resorption	Resorption of bone	2.33e-06		-0.493	AFM,AHSG,FCGR3A/FCGR3B,GSN,IGF2,IGFBP2,IGFBP5,LTF	8
Free Radical Scavenging	production	Production of reactive oxygen species	2.33e-06		0.477	AHSP,ARHGDIB,C3,CAT,CRP,FCGR3A/FCGR3B,FN1,FTL,GSN,ICAM1,LTF,RBP4,SOD2	13
Cell Cycle	mitogenesis	Mitogenesis of tumor cell lines	2.34e-06		0.481	AHSG,IGF2,IGFBP2,IGFBP3,IGFBP5	5
Tissue Development	accumulation	Accumulation of cells	2.35e-06		-0.044	APOA1,C3,CRP,ENG,FCGR3A/FCGR3B,ICAM1,ICOSLG/LOC102723996,KIT,MBL2,MIF,TIMP1	11
Cancer,Organismal Injury and Abnormalities	development	Development of carcinoma	2.36e-06		0.958	ADA2,AFM,AHSG,AMBP,APOA1,APOA4,ATP8B3,ATRN,BLVRB,C3,CA1,CACNA2D1,CALM1 (includes others),CAT,CBLN4,CD163,CDH13,CFP,CLEC3B,COL5A2,CRP,CTSD,ECM1,ENG,FN1,GOLM1,GPLD1,GSN,HACD2,HLA-B,HMCN2,HPX,ICOSLG/LOC102723996,IDH3A,IGF2,IGFBP2,IGFBP3,IL1RAP,ITIH1,ITIH2,KIT,KLKB1,LECT2,LILRA2,LTF,MECP2,MIF,NID1,NKPD1,ORM1,PF4,PGK1,PGLYRP2,PI16,PON1,PPBP,PSMA1,RBP4,S100A4,S100A6,SDF4,SELENOP,SERPINA1,SIRPB1,SOD2,TB…	70
Cell-To-Cell Signaling and Interaction	detachment	Detachment of cells	2.37e-06		-0.156	CDH13,ENG,FN1,GSN,IGFBP3,SOD2	6
Infectious Diseases,Respiratory Disease	viral respiratory infection	Viral respiratory infection	2.4e-06			CALM1 (includes others),CRP,FCGR3A/FCGR3B,LILRA2,LILRA3,LTF,SERPINA1,TIMP1	8
Cardiovascular Disease,Organismal Injury and Abnormalities	valvulopathy	Valvulopathy	2.48e-06			APOA1,APOA4,CA1,CACNA2D1,ICAM1,RBP4,TIMP1,VWF	8
Cell Cycle	mitogenesis	Mitogenesis of sarcoma cell lines	2.51e-06			IGF2,IGFBP2,IGFBP3	3
Organismal Development	growth	Growth of vessel	2.53e-06		-0.263	FN1,IGFBP2,IGFBP5,KIT,MIF,PF4,SERPINF1,SOD2,TIMP1,TXN	10
Cardiovascular Disease,Cellular Compromise,Organismal Injury and Abnormalities	damage	Damage of endothelial cells	2.6e-06		1	CRP,HPX,SERPINF1,TXN	4
Cancer,Gastrointestinal Disease,Organismal Injury and Abnormalities	salivary duct carcinoma	High grade salivary duct carcinoma	2.6e-06			FN1,IGFBP5,TIMP1,TNC	4
Cancer,Organismal Injury and Abnormalities	malignant solid organ tumor	Malignant solid organ tumor	2.63e-06			ADA2,ADAMTS13,AFM,AHSP,AMBP,APMAP,APOA4,ATP8B3,ATRN,BLVRB,C3,CA1,CACNA2D1,CBLN4,CD163,CDH13,CFP,COL5A2,CRP,CTSD,ECM1,ENG,FCGR3A/FCGR3B,FN1,FTL,GPLD1,GSN,HACD2,HLA-B,HPX,ICAM1,IGF2,IGFBP2,IGFBP3,IL1RAP,ITIH1,ITIH2,KIT,KLKB1,LBP,LILRA2,LTF,MBL2,NID1,ORM1,PF4,PGK1,PGLYRP2,PI16,PON1,PPBP,PSMA1,RBP4,S100A4,SELENOP,SERPINA1,SERPINA11,SERPINF1,SERPINF2,SGSM3,SIRPB1,SOD2,TBC1D1,TNC,VWF,ZBTB18	66
Organismal Injury and Abnormalities,Renal and Urological Disease	injury	Injury of kidney	2.64e-06		1.4	AHSG,AMBP,C3,CA1,CAT,CFP,ICAM1,MBL2	8
Cancer,Organismal Injury and Abnormalities	abdominal carcinoma	Abdominal carcinoma	2.68e-06			ADA2,ADAMTS13,AFM,AHSG,AMBP,APMAP,APOA1,APOA4,ATP8B3,ATRN,BLVRB,C3,CA1,CACNA2D1,CALM1 (includes others),CAT,CBLN4,CD163,CDH13,CFP,CLEC3B,COL5A2,CRP,CTSD,ECM1,ENG,FN1,FTL,GOLM1,GPLD1,GSN,HACD2,HLA-B,HMCN2,HPX,ICAM1,ICOSLG/LOC102723996,IDH3A,IGF2,IGFBP2,IGFBP3,IGFBP5,IL1RAP,ITIH1,ITIH2,KIT,KLKB1,LBP,LECT2,LILRA2,LTF,LYVE1,MECP2,MIF,NID1,NKPD1,ORM1,ORM2,PF4,PGK1,PGLYRP2,PI16,PON1,PPBP,PSMA1,RBP4,S10…	80
Inflammatory Response	function	Function of immune system	2.79e-06			C3,GSN,ICAM1,ICOSLG/LOC102723996,KIT,PI16,S100A4	7
Cancer,Neurological Disease,Organismal Injury and Abnormalities	glioblastoma cancer	Glioblastoma	2.97e-06			ENG,FN1,HLA-B,IGF2,IGFBP2,IGFBP3,IGFBP5,KIT,S100A4,SERPINA1,TIMP1,TNC	12
Cell-To-Cell Signaling and Interaction	interaction	Interaction of tumor cells	3e-06		1.342	FN1,ICAM1,IGFBP3,IGFBP5,VWF	5
Cardiovascular Disease,Inflammatory Disease,Organismal Injury and Abnormalities	vasculitis	Vasculitis	3.1e-06			ADA2,C3,CRP,FCGR3A/FCGR3B,ICAM1,LILRA3	6
Organismal Development	morphology	Morphology of body cavity	3.13e-06			AMBP,APOA1,ARHGDIB,C3,CACNA2D1,CAT,CTSD,FN1,GSN,HPX,ICAM1,ICOSLG/LOC102723996,IGF2,IGFBP2,IGFBP3,IGFBP5,KIT,MECP2,MIF,PGK1,PGLYRP2,RBP4,S100A6,SOD2,TIMP1,TXN	26
Organismal Injury and Abnormalities	blood clot	Blood clot	3.29e-06		1.489	ADAMTS13,C3,CRP,CTSD,KLKB1,PF4,PON1,SERPINF2,VWF	9
Cell-To-Cell Signaling and Interaction,Hematological System Development and Function	interaction	Interaction of lymphocytes	3.36e-06		0.471	APOA1,ATRN,ENG,FCGR3A/FCGR3B,FN1,ICAM1,ICOSLG/LOC102723996,TNC	8
Organismal Development	formation	Formation of vessel	3.36e-06		-0.239	APOA1,CAT,ENG,FN1,ICAM1,ORM1,PF4,SERPINF1	8
Cancer,Organismal Injury and Abnormalities	metastatic solid tumor	Metastatic solid tumor	3.43e-06		1.98	APOA1,C3,CAT,FCGR3A/FCGR3B,FN1,FTL,ICAM1,IGF2,IGFBP2,IGFBP5,KIT,LTF,S100A4,SOD2,TNC	15
Cancer,Dermatological Diseases and Conditions,Organismal Injury and Abnormalities	cutaneous melanoma	Cutaneous melanoma	3.64e-06			ADA2,ADAMTS13,AFM,AHSP,AMBP,APMAP,APOA4,ATP8B3,ATRN,BLVRB,C3,CA1,CACNA2D1,CBLN4,CD163,CDH13,CFP,COL5A2,CRP,CTSD,ECM1,FCGR3A/FCGR3B,FN1,FTL,GPLD1,GSN,HACD2,HLA-B,HPX,ICAM1,IGFBP2,IGFBP3,IL1RAP,ITIH1,ITIH2,KIT,KLKB1,LBP,LILRA2,LTF,MBL2,NID1,ORM1,PF4,PGK1,PGLYRP2,PI16,PON1,PPBP,PSMA1,RBP4,S100A4,SELENOP,SERPINA1,SERPINA11,SERPINF1,SERPINF2,SGSM3,SIRPB1,SOD2,TBC1D1,TNC,VWF,ZBTB18	64
Cancer,Organismal Injury and Abnormalities	head and neck carcinoma	Head and neck carcinoma	3.71e-06			ADA2,ADAMTS13,AFM,AHSG,AMBP,APMAP,ARHGDIB,ATP8B3,ATRN,BLVRB,C3,CA1,CACNA2D1,CALM1 (includes others),CAT,CBLN4,CD163,CDH13,CFP,COL5A2,CRP,CTSD,ECM1,ENG,FCGR3A/FCGR3B,FN1,GOLM1,GPLD1,GSN,HACD2,HLA-B,HMCN2,HPX,ICAM1,ICOSLG/LOC102723996,IGF2,IGFBP3,IGFBP5,IL1RAP,ITIH1,ITIH2,KIT,KLKB1,LBP,LECT2,LILRA2,LTF,LYVE1,MECP2,MIF,NID1,NKPD1,PF4,PGK1,PGLYRP2,PI16,PON1,PSMA1,RBP4,S100A4,SELENOP,SERPINA1,SERPINA1…	73
Cellular Growth and Proliferation	outgrowth	Outgrowth of cells	3.71e-06		0.194	CAT,CTSD,FN1,IGF2,KIT,MECP2,S100A4,SERPINF2,SOD2,TNC,TXN,ZBTB18	12
Psychological Disorders	mood disorder	Mood Disorders	3.83e-06			AMBP,CA1,CACNA2D1,CRP,HLA-B,IGFBP2,ITIH1,NID1,PF4,PPBP,SOD2,VWF	12
Cancer,Organismal Injury and Abnormalities	lymphohematopoietic cancer	Lymphohematopoietic cancer	4.04e-06			ADA2,AHSG,ATRN,C3,CAT,CD163,CFP,COL5A2,CRP,ENG,FCGR3A/FCGR3B,FN1,GOLM1,GSN,HLA-B,ICAM1,IDH3A,IGF2,IGFBP3,IGFBP5,IL1RAP,KIT,MIF,NID1,ORM1,PF4,PGK1,PGLYRP2,PPBP,S100A4,SERPINA1,SERPINA11,SERPINF1,SIRPB1,SOD2,TBC1D1,TIMP1,TNC,VWF	39
Gastrointestinal Disease,Hepatic System Disease,Organismal Injury and Abnormalities	fibrosis	Fibrosis of liver	4.09e-06			APOA1,CRP,FN1,GOLM1,HLA-B,HPX,MIF,SERPINA1,TIMP1,VWF	10
Cellular Function and Maintenance	function	Function of blood cells	4.15e-06			ADAMTS13,ARHGDIB,C3,CRP,ECM1,GSN,ICAM1,ICOSLG/LOC102723996,KIT,LECT2,MIF,S100A4,VWF	13
Cancer,Gastrointestinal Disease,Hepatic System Disease,Organismal Injury and Abnormalities	liver tumor	Liver tumor	4.32e-06		-0.186	ADAMTS13,AHSG,AMBP,APOA1,ATP8B3,ATRN,C3,CA1,CACNA2D1,CAT,CD163,CDH13,CFP,COL5A2,CRP,CTSD,ECM1,ENG,FN1,FTL,GOLM1,HLA-B,HPX,ICAM1,IGF2,IGFBP2,IGFBP3,ITIH1,ITIH2,KIT,KLKB1,LBP,LECT2,LILRA2,LYVE1,NID1,ORM1,PGK1,PGLYRP2,PI16,PSMA1,RBP4,S100A4,S100A6,SELENOP,SERPINA1,SOD2,TBC1D1,TIMP1,TXN,VWF	51
Hematological System Development and Function,Lymphoid Tissue Structure and Development,Tissue Morphology	quantity	Quantity of lymphocytes	4.35e-06		-0.535	APOA1,ARHGDIB,C3,CDH13,CRP,CTSD,HPX,ICAM1,ICOSLG/LOC102723996,IGF2,IGFBP3,KIT,KLKB1,LECT2,MBL2,MIF	16
Cancer,Hematological Disease,Immunological Disease,Organismal Injury and Abnormalities	non-Hodgkin disease	Non-Hodgkin lymphoma	4.35e-06			ATRN,C3,CD163,CFP,ENG,FCGR3A/FCGR3B,FN1,GSN,HLA-B,ICAM1,IDH3A,IGFBP3,KIT,NID1,PGK1,S100A4,SERPINA1,SERPINF1,TIMP1,TNC,VWF	21
Cell-To-Cell Signaling and Interaction,Inflammatory Response	immune response	Immune response of macrophages	4.36e-06		-1	APOA1,C3,GSN,LECT2,MBL2,MIF,PON1,SIRPB1	8
Cardiovascular Disease,Organismal Injury and Abnormalities	ischemia	Ischemia of heart	4.36e-06			APOA1,C3,CACNA2D1,CRP,ENG,FCGR3A/FCGR3B,ICAM1,PON1	8
Cellular Movement	cell movement	Cell movement of connective tissue cells	4.38e-06		-0.395	CCL14,ENG,FN1,GSN,LTF,MIF,PF4,PPBP,SERPINF1	9
Cellular Movement	migration	Migration of dermal cells	4.42e-06		-0.64	AHSG,CCL14,ENG,ICAM1,LTF,TIMP1	6
Cancer,Hematological Disease,Immunological Disease,Organismal Injury and Abnormalities	mature B-cell neoplasm	Mature B-cell neoplasm	4.52e-06			ATRN,CAT,CD163,CFP,CRP,FCGR3A/FCGR3B,FN1,GSN,HLA-B,IDH3A,IGF2,IGFBP3,IGFBP5,KIT,MIF,NID1,PF4,PGK1,S100A4,SERPINA1,SOD2,TIMP1,TNC	23
Lipid Metabolism,Molecular Transport,Small Molecule Biochemistry	concentration	Concentration of triacylglycerol	4.57e-06		-0.721	AHSG,APOA1,APOA4,C3,CRP,ENG,IGFBP3,MECP2,MIF,PON1,SOD2	11
Cancer,Organismal Injury and Abnormalities	malignant solid tumor	Advanced malignant solid tumor	4.59e-06		1.98	APOA1,C3,CAT,ENG,FCGR3A/FCGR3B,FN1,FTL,ICAM1,IGF2,IGFBP2,IGFBP5,KIT,LTF,S100A4,SOD2,TNC	16
Cell Death and Survival,Organismal Injury and Abnormalities	necrosis	Necrosis of epithelial tissue	4.59e-06		-0.624	CAT,CRP,ENG,GSN,ICAM1,IGFBP3,IGFBP5,MIF,RBP4,SELENOP,SERPINA1,SERPINF1,SOD2,TIMP1,TXN	15
Embryonic Development,Organismal Development	development	Development of head	4.69e-06		-0.218	ATRN,C3,COL5A2,CTSD,FN1,ICAM1,IGF2,LYVE1,MECP2,NID1,RBP4,S100A4,SDF4,SELENOP,SERPINF1,SOD2,TIMP1,TNC,ZBTB18	19
Cancer,Dermatological Diseases and Conditions,Organismal Injury and Abnormalities	skin cancer	Skin cancer	4.7e-06			ADA2,ADAMTS13,AFM,AHSP,AMBP,APMAP,APOA4,ATP8B3,ATRN,BLVRB,C3,CA1,CACNA2D1,CBLN4,CD163,CDH13,CFP,COL5A2,CRP,CTSD,ECM1,ENG,FCGR3A/FCGR3B,FN1,FTL,GPLD1,GSN,HACD2,HLA-B,HPX,ICAM1,IGFBP2,IGFBP3,IL1RAP,ITIH1,ITIH2,KIT,KLKB1,LBP,LILRA2,LTF,MBL2,NID1,ORM1,PF4,PGK1,PGLYRP2,PI16,PON1,PPBP,PSMA1,RBP4,S100A4,SELENOP,SERPINA1,SERPINA11,SERPINF1,SERPINF2,SGSM3,SIRPB1,SOD2,TBC1D1,TNC,VWF,ZBTB18	65
Connective Tissue Disorders,Inflammatory Disease,Inflammatory Response,Organismal Injury and Abnormalities,Skeletal and Muscular Disorders	osteoarthritis	Osteoarthritis	4.7e-06			ADAMTS13,C3,CACNA2D1,CD163,ICAM1,MBL2,SOD2,TIMP1,TNC	9
Molecular Transport	transport	Transport of molecule	4.71e-06		-0.415	AFM,AK1,APOA1,APOA4,ATP8B3,C3,CA1,CACNA2D1,CAT,CBLN4,CRP,FN1,FTL,GPLD1,GSN,HPX,LBP,LTF,MIF,PON1,PPBP,RBP4,SELENOP,SERPINF1,SOD2,TBC1D1	26
Cancer,Organismal Injury and Abnormalities	connective tissue tumor	Connective tissue tumor	4.73e-06	Increased	2	APOA4,CAT,CBLN4,CD163,COL5A2,ECM1,ENG,FCGR3A/FCGR3B,FN1,HLA-B,IGF2,IGFBP2,IGFBP3,IGFBP5,ITIH2,KIT,MIF,PGK1,S100A4,SERPINA1,TIMP1,TXN	22
Cardiovascular Disease,Connective Tissue Disorders,Hematological Disease,Hereditary Disorder,Organismal Injury and Abnormalities	sickle cell anemia	Sickle cell anemia	4.87e-06			AMBP,CRP,HLA-B,HPX,ICAM1,VWF	6
Organismal Injury and Abnormalities	damage	Damage of epithelial tissue	4.88e-06		0.558	CRP,ENG,HPX,MIF,S100A4,SERPINF1,TXN	7
Lipid Metabolism,Small Molecule Biochemistry	metabolism	Fatty acid metabolism	5.1e-06	Decreased	-2.177	APOA1,APOA4,ATP8B3,FN1,GSN,HACD2,IGF2,KIT,LBP,LTF,MIF,PON1,RBP4,TXN,VWF	15
Cell Death and Survival	cell viability	Cell viability of mononuclear leukocytes	5.16e-06		1.387	C3,FCGR3A/FCGR3B,FN1,ICOSLG/LOC102723996,KIT,MIF,PF4,PPBP	8
Carbohydrate Metabolism,Molecular Transport,Small Molecule Biochemistry	concentration	Concentration of D-glucose	5.24e-06		0.166	APOA1,APOA4,C3,ICAM1,IGF2,IGFBP3,IGFBP5,LTF,MIF,PON1,SOD2	11
Cell-To-Cell Signaling and Interaction,Hematological System Development and Function,Hypersensitivity Response,Immune Cell Trafficking	adhesion	Adhesion of eosinophils	5.26e-06			C3,FN1,ICAM1,LTF	4
Cancer,Gastrointestinal Disease,Hepatic System Disease,Organismal Injury and Abnormalities	hepatocellular carcinoma	Hepatocellular carcinoma	5.26e-06			APOA1,CA1,CACNA2D1,CAT,CD163,CFP,COL5A2,CTSD,ENG,FN1,FTL,HLA-B,ICAM1,IGF2,IGFBP3,KIT,LYVE1,ORM1,RBP4,S100A4,SELENOP,TXN	22
Cancer,Organismal Injury and Abnormalities,Reproductive System Disease	uterine tumor	Uterine tumor	5.3e-06			APOA4,ARHGDIB,ATRN,C3,CA1,CACNA2D1,CALM1 (includes others),CBLN4,CD163,CDH13,CLEC3B,COL5A2,CRP,CTSD,ENG,FN1,GOLM1,GSN,HLA-B,HMCN2,ICOSLG/LOC102723996,IDH3A,IGF2,IGFBP5,IL1RAP,ITIH1,ITIH2,KIT,LECT2,LILRA2,LTF,MECP2,NID1,NKPD1,ORM1,PF4,PGK1,PON1,PSMA1,S100A4,S100A6,SDF4,SERPINA1,SOD2,TIMP1,TNC,VWF,ZBTB18	48
Cancer,Organismal Injury and Abnormalities,Respiratory Disease	lung adenocarcinoma	Primary lung adenocarcinoma	5.34e-06			FN1,S100A6,TNC	3
Cellular Movement,Reproductive System Development and Function	migration	Migration of prostate cell lines	5.34e-06			CDH13,ENG,FN1	3
Humoral Immune Response,Inflammatory Response	alternative complement pathway	Alternative complement pathway	5.34e-06			C3,CFP,TXN	3
Cellular Movement	migration	Migration of sarcoma cell lines	5.62e-06		0.808	CAT,FN1,IGF2,SERPINF1,SOD2,TNC	6
Hematological System Development and Function,Inflammatory Response,Tissue Morphology	quantity	Quantity of neutrophils	5.9e-06		0.194	AMBP,C3,CDH13,GSN,ICAM1,IGFBP3,KIT,SERPINA1,TIMP1	9
Cardiovascular Disease,Neurological Disease,Organismal Injury and Abnormalities	cerebrovascular dysfunction	Cerebrovascular dysfunction	6.05e-06	Increased	2.2	ADA2,APOA1,CA1,CACNA2D1,CRP,ENG,FN1,GSN,SERPINA1,VWF	10
Cell-To-Cell Signaling and Interaction,Hematological System Development and Function,Inflammatory Response	binding	Binding of blood platelets	6.46e-06		1.339	ADAMTS13,APOA4,C3,FN1,ICAM1,VWF	6
Cancer,Organismal Injury and Abnormalities	embryonal tumor	Embryonal tumor	6.53e-06			C3,ENG,FCGR3A/FCGR3B,FN1,HLA-B,IGF2,IGFBP2,IGFBP3,IGFBP5,KIT,PGK1,S100A4,SERPINA1,TIMP1,TNC	15
Carbohydrate Metabolism	metabolism	Metabolism of carbohydrate	6.56e-06		-0.264	APOA1,APOA4,CALM1 (includes others),GPLD1,ICAM1,IGF2,IGFBP3,KIT,LTF,LYVE1,MECP2,MIF,PF4,PGK1,PON1,PPBP	16
Cardiovascular Disease,Hereditary Disorder,Organismal Injury and Abnormalities	familial vascular disease	Familial vascular disease	6.6e-06			ADA2,ADAMTS13,C3,COL5A2,ENG,PON1,SERPINA1,SOD2,VWF	9
Psychological Disorders	psychological disorder	Severe psychological disorder	6.61e-06			APOA1,APOA4,C3,CA1,CACNA2D1,FCGR3A/FCGR3B,GSN,HLA-B,IGFBP2,ITIH1,MECP2,NID1,S100A6,SELENOP,SOD2	15
Cardiovascular System Development and Function	morphology	Morphology of cardiovascular system	6.75e-06			CACNA2D1,CAT,CTSD,ENG,FN1,GSN,IGF2,IGFBP2,MIF,NID1,PF4,PGK1,RBP4,S100A6,SOD2,TIMP1,TXN,VWF	18
Cardiovascular Disease,Organismal Injury and Abnormalities	damage	Damage of endothelial tissue	6.76e-06		0.798	CRP,ENG,HPX,S100A4,SERPINF1,TXN	6
Humoral Immune Response,Inflammatory Response	complement activation	Complement activation	7.07e-06		0.232	C3,CFP,CRP,KLKB1,MBL2,TXN	6
Cardiovascular System Development and Function,Cellular Development,Cellular Function and Maintenance,Cellular Growth and Proliferation,Organismal Development,Tissue Development	development	Endothelial cell development	7.07e-06		-0.572	APOA1,C3,CDH13,ECM1,ENG,FN1,IGF2,IGFBP3,KIT,PF4,SERPINF1	11
Cell Signaling,Cell-To-Cell Signaling and Interaction	cytokine and chemokine mediated signaling pathway	Cytokine and chemokine mediated signaling pathway	7.15e-06			ECM1,FN1,ICAM1,IL1RAP,KIT,LBP,PF4,TIMP1	8
Cell Death and Survival,Hematological System Development and Function	cell viability	Cell viability of myeloid cells	7.4e-06		1.168	FN1,ICAM1,KIT,PF4,PPBP,SOD2	6
Cell Death and Survival	cell viability	Cell viability of lymphatic system cells	7.53e-06		1.46	C3,FCGR3A/FCGR3B,FN1,ICOSLG/LOC102723996,KIT,MIF,PF4,PPBP	8
Infectious Diseases,Inflammatory Disease	systemic inflammatory response syndrome	Systemic inflammatory response syndrome	7.59e-06			CD163,CRP,MBL2,VWF	4
Dermatological Diseases and Conditions,Organismal Injury and Abnormalities	bleeding	Bleeding of skin	7.7e-06			ADAMTS13,C3,FCGR3A/FCGR3B,ICAM1,VWF	5
Cellular Movement,Hematological System Development and Function,Immune Cell Trafficking,Inflammatory Response	cell movement	Cell movement of macrophages	7.73e-06		0.86	APOA1,C3,ENG,FN1,GSN,ICAM1,MIF,PF4,S100A4,TNC	10
Cellular Growth and Proliferation	proliferation	Proliferation of vascular cells	7.73e-06		-0.612	C3,CDH13,ENG,FN1,IGF2,IGFBP2,IGFBP5,MIF,PF4,TXN	10
Nutritional Disease	weight loss	Weight loss	7.86e-06	Increased	2.132	APOA1,C3,FN1,ICOSLG/LOC102723996,LTF,MECP2,PGLYRP2,SELENOP,TIMP1	9
Cellular Development,Cellular Growth and Proliferation,Hematological System Development and Function,Lymphoid Tissue Structure and Development	cell proliferation	Cell proliferation of T lymphocytes	8e-06		-0.567	ARHGDIB,C3,CFP,CRP,CTSD,FN1,FTL,HPX,ICAM1,ICOSLG/LOC102723996,IGF2,IGFBP2,LTF,MIF	14
Cancer,Hematological Disease,Organismal Injury and Abnormalities	neoplasia	Neoplasia of blood cells	8.03e-06			ADA2,ATRN,C3,CAT,CD163,CFP,COL5A2,CRP,ENG,FCGR3A/FCGR3B,FN1,GOLM1,GSN,HLA-B,ICAM1,IDH3A,IGF2,IGFBP3,IGFBP5,IL1RAP,KIT,MIF,NID1,ORM1,PF4,PGK1,PGLYRP2,PPBP,S100A4,SERPINA1,SERPINA11,SERPINF1,SIRPB1,SOD2,TBC1D1,TIMP1,TNC,VWF	38
Gastrointestinal Disease,Immunological Disease,Ophthalmic Disease,Organismal Injury and Abnormalities	Sjögren syndrome	Sjögren syndrome	8.08e-06			APOA1,C3,CRP,FN1,PPBP,TIMP1	6
Free Radical Scavenging,Molecular Transport	accumulation	Accumulation of reactive oxygen species	8.08e-06		1.353	CAT,CTSD,PON1,SELENOP,SOD2,TXN	6
Cardiovascular Disease,Organismal Injury and Abnormalities	aortic valve disease	Aortic valve disease	8.08e-06			APOA1,APOA4,CA1,CACNA2D1,ICAM1,TIMP1	6
Cancer,Hematological Disease,Immunological Disease,Organismal Injury and Abnormalities	lymphoma	Lymphoma	8.16e-06			ATRN,C3,CD163,CFP,CRP,ENG,FCGR3A/FCGR3B,FN1,GSN,HLA-B,ICAM1,IDH3A,IGFBP3,KIT,NID1,PGK1,S100A4,SERPINA1,SERPINF1,SOD2,TIMP1,TNC,VWF	23
Cancer,Organismal Injury and Abnormalities	head and neck cancer	Head and neck cancer	8.47e-06			ADA2,ADAMTS13,AFM,AHSG,AMBP,APMAP,ARHGDIB,ATP8B3,ATRN,BLVRB,C3,CA1,CACNA2D1,CALM1 (includes others),CAT,CBLN4,CD163,CDH13,CFP,COL5A2,CRP,CTSD,ECM1,ENG,FCGR3A/FCGR3B,FN1,GOLM1,GPLD1,GSN,HACD2,HLA-B,HMCN2,HPX,ICAM1,ICOSLG/LOC102723996,IGF2,IGFBP2,IGFBP3,IGFBP5,IL1RAP,ITIH1,ITIH2,KIT,KLKB1,LBP,LECT2,LILRA2,LTF,LYVE1,MECP2,MIF,NID1,NKPD1,PF4,PGK1,PGLYRP2,PI16,PON1,PSMA1,RBP4,S100A4,SELENOP,SERPINA1,S…	74
Cancer,Hematological Disease,Immunological Disease,Organismal Injury and Abnormalities	plasma cell neoplasm	Plasma cell neoplasm	8.48e-06			ATRN,CAT,CD163,CRP,FN1,GSN,HLA-B,IGF2,IGFBP3,IGFBP5,KIT,PF4,SOD2,TIMP1	14
Cell-To-Cell Signaling and Interaction,Hematological System Development and Function,Inflammatory Response,Organismal Functions	activation	Activation of blood platelets	8.67e-06	Increased	2.2	ADAMTS13,C3,CRP,GSN,PF4,SERPINF1,VWF	7
Inflammatory Disease	inflammatory disorder	Severe inflammatory disorder	8.75e-06			C3,CALM1 (includes others),CTSD,FCGR3A/FCGR3B,LILRA2,LILRA3,LTF,SERPINA1,TIMP1	9
Cancer,Organismal Injury and Abnormalities	fibrosarcoma	Fibrosarcoma	8.77e-06			FN1,KIT,MIF,S100A4,TXN	5
Cardiovascular Disease	disorder of blood pressure	Disorder of blood pressure	9e-06		1.715	C3,CA1,CACNA2D1,CAT,CDH13,CRP,ENG,GSN,HPX,ICAM1,KIT,MIF,PPBP,TIMP1,TNC,VWF	16
Cancer,Organismal Injury and Abnormalities	malignant connective or soft tissue neoplasm	Malignant connective or soft tissue neoplasm	9.17e-06	Increased	2	APOA4,CAT,CBLN4,CD163,ECM1,ENG,FCGR3A/FCGR3B,FN1,HLA-B,IGF2,IGFBP2,IGFBP3,IGFBP5,ITIH2,KIT,MIF,PGK1,S100A4,SERPINA1,TIMP1,TXN	21
Cell-To-Cell Signaling and Interaction,Hematological System Development and Function,Inflammatory Response	adhesion	Adhesion of blood platelets	9.34e-06		1.476	ADAMTS13,APOA4,C3,FN1,VWF	5
Metabolic Disease,Organismal Injury and Abnormalities	metabolism	Abnormal metabolism	9.45e-06			APOA1,CACNA2D1,CRP,FN1,IGFBP3,IGFBP5,KIT,LBP,PON1,SERPINF1,SOD2	11
Embryonic Development,Nervous System Development and Function,Ophthalmic Disease,Organ Development,Organ Morphology,Organismal Development,Organismal Injury and Abnormalities,Tissue Development,Visual System Development and Function	abnormal morphology	Abnormal morphology of eye	9.52e-06			C3,COL5A2,CTSD,ICAM1,IGF2,NID1,RBP4,SERPINF1,SOD2	9
Cardiovascular System Development and Function,Ophthalmic Disease,Organismal Development,Organismal Injury and Abnormalities,Visual System Development and Function	corneal neovascularization	Corneal neovascularization	9.53e-06		0	ICAM1,IGF2,S100A4,SERPINF1	4
Cardiovascular System Development and Function,Tissue Morphology	permeability	Permeability of vasculature	9.55e-06		0.742	C3,GSN,ICAM1,MIF,SERPINF1,TIMP1,VWF	7
Hematological System Development and Function,Inflammatory Response,Tissue Morphology	quantity	Quantity of phagocytes	9.61e-06		0.506	AMBP,C3,CDH13,ECM1,GSN,ICAM1,IGFBP3,KIT,MBL2,MIF,SERPINA1,TIMP1	12
Carbohydrate Metabolism,Molecular Transport,Small Molecule Biochemistry	deposition	Deposition of glycosaminoglycan	9.74e-06			GSN,HPX,SERPINA1	3
Hematological System Development and Function,Immune Cell Trafficking,Inflammatory Response,Tissue Development	accumulation	Accumulation of phagocytes	9.85e-06		0	APOA1,C3,CRP,FCGR3A/FCGR3B,KIT,MIF,TIMP1	7
Cancer,Hematological Disease,Organismal Injury and Abnormalities	hematologic cancer	Hematologic cancer	1e-05			ADA2,ATRN,C3,CAT,CD163,CFP,COL5A2,CRP,ENG,FCGR3A/FCGR3B,FN1,GOLM1,GSN,HLA-B,ICAM1,IDH3A,IGF2,IGFBP3,IGFBP5,IL1RAP,KIT,MIF,NID1,ORM1,PF4,PGK1,PGLYRP2,PPBP,S100A4,SERPINA1,SERPINA11,SERPINF1,SIRPB1,SOD2,TBC1D1,TIMP1,TNC,VWF	38
Cancer,Organismal Injury and Abnormalities	head and neck neoplasia	Head and neck tumor	1.02e-05			ADA2,ADAMTS13,AFM,AHSG,AMBP,APMAP,APOA1,APOA4,ARHGDIB,ATP8B3,ATRN,BLVRB,C3,CA1,CACNA2D1,CALM1 (includes others),CAT,CBLN4,CD163,CDH13,CFP,COL5A2,CRP,CTSD,ECM1,ENG,FCGR3A/FCGR3B,FN1,GOLM1,GPLD1,GSN,HACD2,HLA-B,HMCN2,HPX,ICAM1,ICOSLG/LOC102723996,IGF2,IGFBP2,IGFBP3,IGFBP5,IL1RAP,ITIH1,ITIH2,KIT,KLKB1,LBP,LECT2,LILRA2,LTF,LYVE1,MECP2,MIF,NID1,NKPD1,PF4,PGK1,PGLYRP2,PI16,PON1,PSMA1,RBP4,S100A4,SDF4,S…	77
Cancer,Organismal Injury and Abnormalities	genitourinary adenocarcinoma	Genitourinary adenocarcinoma	1.02e-05			ADAMTS13,AFM,AMBP,ATP8B3,ATRN,BLVRB,C3,CA1,CACNA2D1,CALM1 (includes others),CBLN4,CD163,CDH13,CFP,CLEC3B,COL5A2,CRP,CTSD,ECM1,ENG,FN1,GOLM1,GSN,HLA-B,HMCN2,ICAM1,ICOSLG/LOC102723996,IDH3A,IGF2,IGFBP2,IGFBP3,IGFBP5,IL1RAP,ITIH1,ITIH2,KIT,LECT2,LILRA2,LTF,LYVE1,MECP2,NID1,NKPD1,ORM1,ORM2,PF4,PGK1,PON1,PPBP,PSMA1,S100A4,SERPINF1,SIRPB1,SOD2,TBC1D1,TIMP1,TNC,VWF,ZBTB18	59
Cancer,Organismal Injury and Abnormalities	adenocarcinoma	Adenocarcinoma	1.04e-05			ADA2,ADAMTS13,AFM,AHSG,AMBP,APMAP,APOA4,ATP8B3,ATRN,BLVRB,C3,CA1,CACNA2D1,CALM1 (includes others),CBLN4,CD163,CDH13,CFP,CLEC3B,COL5A2,CRP,CTSD,ECM1,ENG,FN1,GOLM1,GPLD1,GSN,HACD2,HLA-B,HMCN2,HPX,ICAM1,ICOSLG/LOC102723996,IDH3A,IGF2,IGFBP2,IGFBP3,IGFBP5,IL1RAP,ITIH1,ITIH2,KIT,KLKB1,LBP,LECT2,LILRA2,LTF,LYVE1,MECP2,NID1,NKPD1,ORM1,ORM2,PF4,PGK1,PGLYRP2,PI16,PON1,PPBP,PSMA1,RBP4,S100A4,S100A6,SDF4,SE…	77
Cancer,Organismal Injury and Abnormalities,Reproductive System Disease	prostatic intraepithelial neoplasia	Prostatic intraepithelial tumor	1.04e-05			ARHGDIB,C3,FCGR3A/FCGR3B,IGFBP3,LTF,ORM1	6
Cardiovascular System Development and Function,Cell-To-Cell Signaling and Interaction	binding	Binding of endothelial cells	1.05e-05		1.602	C3,FN1,ICAM1,KIT,PF4,PPBP,TXN,VWF	8
Cell-To-Cell Signaling and Interaction	binding	Binding of hematopoietic cell lines	1.06e-05		1.342	ENG,FN1,ICAM1,LTF,TNC	5
Organismal Injury and Abnormalities	visceromegaly	Visceromegaly	1.09e-05			C3,CACNA2D1,CAT,CTSD,FN1,GSN,HPX,ICAM1,KIT,MIF,PGK1,RBP4,S100A6,SOD2,TIMP1,TXN	16
Cancer,Organismal Injury and Abnormalities,Reproductive System Disease	male genital neoplasm	Male genital neoplasm	1.1e-05			ADAMTS13,AFM,APMAP,APOA1,ARHGDIB,ATP8B3,C3,CACNA2D1,CD163,CFP,COL5A2,CRP,CTSD,ECM1,ENG,FCGR3A/FCGR3B,FN1,GSN,HLA-B,HMCN2,ICAM1,IGF2,IGFBP2,IGFBP3,IL1RAP,ITIH2,KIT,LILRA2,LTF,LYVE1,ORM1,ORM2,PGK1,PSMA1,SIRPB1,SOD2,TBC1D1,TNC,TXN,VWF	40
Cellular Movement	migration	Migration of vascular cells	1.12e-05		-1.7	CDH13,FN1,IGF2,IGFBP2,IGFBP5,ORM1,S100A4,TIMP1,TXN	9
Endocrine System Disorders,Organismal Injury and Abnormalities	benign thyroid nodule	Benign thyroid nodule	1.18e-05			AHSG,APOA1,FTL,RBP4	4
Cellular Movement	cell movement	Cell movement of leukemia cell lines	1.19e-05		-1.767	C3,CCL14,ENG,FN1,KIT,TIMP1,TNC	7
Tissue Development	development	Development of epithelial tissue	1.22e-05		-0.786	APOA1,C3,CDH13,ECM1,ENG,FN1,IGF2,IGFBP3,KIT,NID1,PF4,SERPINF1,TIMP1	13
Cancer,Organismal Injury and Abnormalities,Skeletal and Muscular Disorders	leiomyomatosis	Leiomyoma	1.22e-05			ATRN,COL5A2,IGF2,IGFBP5,KIT,S100A6,SERPINA1,SOD2,TNC	9
Organismal Injury and Abnormalities,Respiratory Disease	acute lung injury	Acute lung injury	1.22e-05			AHSG,C3,FCGR3A/FCGR3B,ICAM1,IGFBP3,MIF,VWF	7
Cancer,Hematological Disease,Organismal Injury and Abnormalities	myeloid or lymphoid neoplasm	Myeloid or lymphoid neoplasm	1.23e-05			ADA2,ATRN,C3,CAT,CD163,CFP,COL5A2,CRP,ENG,FCGR3A/FCGR3B,FN1,GOLM1,GSN,HLA-B,ICAM1,IDH3A,IGF2,IGFBP3,IGFBP5,IL1RAP,KIT,MIF,NID1,ORM1,PF4,PGK1,PGLYRP2,PPBP,S100A4,SERPINA1,SERPINA11,SERPINF1,SIRPB1,SOD2,TBC1D1,TIMP1,TNC,VWF	38
Cancer,Hematological Disease,Immunological Disease,Organismal Injury and Abnormalities	B cell cancer	B cell cancer	1.24e-05			ATRN,C3,CAT,CD163,CFP,CRP,FCGR3A/FCGR3B,FN1,GSN,HLA-B,ICAM1,IDH3A,IGF2,IGFBP3,IGFBP5,KIT,MIF,NID1,PF4,PGK1,S100A4,SERPINA1,SOD2,TIMP1,TNC	25
Cell-To-Cell Signaling and Interaction	adhesion	Adhesion of bone cancer cell lines	1.26e-05			FN1,NID1,TNC	3
Cell Morphology,Hematological System Development and Function,Inflammatory Response,Tissue Morphology	abnormal morphology	Abnormal morphology of blood platelets	1.26e-05			ADAMTS13,ICAM1,VWF	3
Cell-To-Cell Signaling and Interaction	attachment	Attachment of myeloid cells	1.26e-05			CRP,FN1,ICAM1	3
Humoral Immune Response,Inflammatory Response	classical complement pathway	Classical complement pathway	1.27e-05			C3,CFP,CRP,MBL2,TXN	5
Cardiovascular System Development and Function,Cellular Movement	homing	Homing of endothelial progenitor cells	1.29e-05			IGFBP3,MIF	2
Developmental Disorder,Hereditary Disorder,Metabolic Disease,Organismal Injury and Abnormalities	systemic amyloidosis	Autosomal dominant systemic amyloidosis	1.29e-05			APOA1,GSN	2
Organ Morphology,Respiratory System Development and Function,Tissue Morphology	quantity	Quantity of bronchoalveolar lavage cells	1.29e-05			CFP,IGFBP3	2
Cell-To-Cell Signaling and Interaction	selection	Selection of endothelial cells	1.29e-05			FN1,TNC	2
Cardiovascular System Development and Function,Tissue Morphology	permeability	Permeability of blood vessel	1.33e-05		0.509	C3,GSN,MIF,SERPINF1,TIMP1,VWF	6
Cancer,Organismal Injury and Abnormalities,Reproductive System Disease	development	Development of genital tumor	1.35e-05			AFM,APOA4,ARHGDIB,ATRN,C3,CA1,CACNA2D1,CALM1 (includes others),CBLN4,CD163,CDH13,CLEC3B,COL5A2,CRP,CTSD,ENG,FN1,GOLM1,GSN,HLA-B,HMCN2,ICOSLG/LOC102723996,IDH3A,IGF2,IGFBP2,IGFBP5,IL1RAP,ITIH1,ITIH2,KIT,LECT2,LILRA2,LTF,MECP2,NID1,NKPD1,ORM1,PF4,PGK1,PON1,PSMA1,S100A4,S100A6,SDF4,SERPINA1,SIRPB1,SOD2,TIMP1,TNC,VWF,ZBTB18	51
Cardiovascular System Development and Function,Cellular Development,Cellular Function and Maintenance,Cellular Growth and Proliferation,Organismal Development,Tissue Development	proliferation	Proliferation of endothelial cells	1.37e-05		-1	APOA1,C3,CDH13,ECM1,ENG,FN1,IGF2,KIT,PF4,SERPINF1	10
Protein Synthesis	quantity	Quantity of protein in blood	1.43e-05		-0.406	AHSG,APOA1,APOA4,ARHGDIB,C3,CRP,IGFBP3,IGFBP5,MECP2,MIF,PON1,SOD2	12
Cardiovascular Disease,Cell Death and Survival,Organismal Injury and Abnormalities,Skeletal and Muscular Disorders	cell death	Cell death of cardiomyocytes	1.44e-05		-0.271	ADAMTS13,APOA1,CAT,GSN,S100A6,SERPINF1,SOD2,TIMP1	8
Cardiovascular System Development and Function,Cell-To-Cell Signaling and Interaction	binding	Binding of endothelial cell lines	1.51e-05		0	CDH13,CRP,PF4,SERPINA1,SERPINF2	5
Cell-To-Cell Signaling and Interaction,Reproductive System Development and Function	binding	Binding of gonadal cell lines	1.51e-05			FN1,LBP,LTF,PF4,VWF	5
Infectious Diseases,Inflammatory Disease,Organismal Injury and Abnormalities,Respiratory Disease	severe acute respiratory syndrome	Severe acute respiratory syndrome	1.55e-05			CALM1 (includes others),FCGR3A/FCGR3B,LILRA2,LILRA3,LTF,SERPINA1,TIMP1	7
Cardiovascular System Development and Function,Organismal Development	formation	Formation of blood vessel	1.55e-05		0.128	APOA1,CAT,FN1,ICAM1,ORM1,PF4,SERPINF1	7
Inflammatory Disease,Organismal Injury and Abnormalities,Respiratory Disease	acute respiratory distress syndrome	Acute respiratory distress syndrome	1.56e-05			C3,FCGR3A/FCGR3B,ICAM1,IGFBP3,MIF,VWF	6
Carbohydrate Metabolism,Molecular Transport	transport	Transport of carbohydrate	1.58e-05		0.37	AK1,APOA1,C3,CAT,LBP,MIF,PPBP,TBC1D1	8
Cellular Growth and Proliferation,Organismal Development	proliferation	Proliferation of E. coli	1.59e-05		0	APOA1,LTF,ORM1,PPBP	4
Cellular Movement	invasion	Invasion of tumor cell lines	1.59e-05		-0.172	CAT,CDH13,CTSD,ECM1,ENG,FN1,IGF2,IGFBP2,KIT,MIF,S100A4,S100A6,SERPINA1,SERPINF1,SOD2,TIMP1,TNC	17
Cell Death and Survival,Organismal Injury and Abnormalities	cell death	Cell death of endothelial cells	1.62e-05		0.359	CAT,CRP,IGFBP3,MIF,RBP4,SERPINA1,SERPINF1,TXN	8
Molecular Transport	quantity	Quantity of metal	1.67e-05		1.173	C3,FCGR3A/FCGR3B,FN1,FTL,GSN,HPX,ICAM1,IGF2,LTF,ORM1,PON1,PPBP,S100A4	13
Cellular Movement,Hematological System Development and Function,Immune Cell Trafficking	migration	Migration of mononuclear leukocytes	1.68e-05		-1.611	C3,CCL14,ECM1,ENG,FN1,ICAM1,MIF,PGLYRP2,S100A4,SERPINF1,TIMP1	11
Cellular Movement,Skeletal and Muscular System Development and Function	migration	Migration of vascular smooth muscle cells	1.68e-05		-1.524	FN1,IGFBP2,IGFBP5,S100A4,TIMP1,TXN	6
Hematological System Development and Function,Organismal Functions	coagulation	Coagulation of blood	1.71e-05		1.744	ADAMTS13,C3,CRP,GSN,KLKB1,PF4,SERPINF1,SERPINF2,VWF	9
Nervous System Development and Function	development	Sensory system development	1.74e-05		-1	C3,COL5A2,CTSD,ICAM1,IGF2,IGFBP3,LYVE1,MIF,NID1,RBP4,SERPINF1,SOD2	12
Endocrine System Disorders,Gastrointestinal Disease,Metabolic Disease,Ophthalmic Disease,Organismal Injury and Abnormalities	diabetic retinopathy	Diabetic retinopathy	1.75e-05			CRP,CTSD,SERPINF1,VWF	4
Organismal Development,Organismal Injury and Abnormalities	abnormal morphology	Abnormal morphology of abdomen	1.77e-05			AMBP,APOA1,ARHGDIB,C3,CACNA2D1,CAT,CTSD,HPX,ICAM1,ICOSLG/LOC102723996,IGFBP2,IGFBP3,IGFBP5,KIT,MIF,PGLYRP2,SOD2	17
Cell-To-Cell Signaling and Interaction,Connective Tissue Development and Function	binding	Binding of fibroblasts	1.78e-05		-0.404	FN1,GSN,ICAM1,IGFBP3,TNC	5
Cardiovascular Disease,Hematological Disease,Organismal Injury and Abnormalities	thrombus	Thrombus	1.82e-05		1.489	ADAMTS13,C3,CRP,CTSD,KLKB1,PF4,PON1,VWF	8
Cellular Development,Cellular Growth and Proliferation,Hematological System Development and Function,Hematopoiesis,Lymphoid Tissue Structure and Development,Tissue Development	leukopoiesis	Leukopoiesis	1.84e-05		-0.798	CFP,CRP,FN1,HLA-B,HPX,ICAM1,ICOSLG/LOC102723996,IGF2,IGFBP3,KIT,LILRA2,LTF,MIF,PF4,PGLYRP2,TIMP1	16
Cell-To-Cell Signaling and Interaction,Hematological System Development and Function	binding	Binding of lymphocytes	1.85e-05		0.824	APOA1,ENG,FCGR3A/FCGR3B,FN1,ICAM1,ICOSLG/LOC102723996,TNC	7
Cancer,Organismal Injury and Abnormalities,Renal and Urological Disease	urinary tract cancer	Urinary tract cancer	1.85e-05			AMBP,BLVRB,C3,CACNA2D1,CLEC3B,CRP,ECM1,ENG,FN1,GSN,HLA-B,HPX,ICAM1,IGF2,IGFBP3,IGFBP5,IL1RAP,KIT,LILRA2,PON1,PPBP,RBP4,SERPINA1,SOD2,TBC1D1,TIMP1,TNC,VWF,ZBTB18	29
Cancer,Organismal Injury and Abnormalities,Reproductive System Disease	uterine cancer	Uterine cancer	1.87e-05			APOA4,ARHGDIB,ATRN,C3,CA1,CACNA2D1,CALM1 (includes others),CBLN4,CD163,CDH13,CLEC3B,CRP,CTSD,ENG,FN1,GOLM1,GSN,HLA-B,HMCN2,ICOSLG/LOC102723996,IDH3A,IGF2,IGFBP5,IL1RAP,ITIH1,ITIH2,KIT,LECT2,LILRA2,LTF,MECP2,NID1,NKPD1,ORM1,PF4,PGK1,PON1,PSMA1,S100A4,SDF4,SERPINA1,SOD2,TIMP1,TNC,VWF,ZBTB18	46
Lipid Metabolism,Small Molecule Biochemistry	metabolism	Metabolism of acylglycerol	1.9e-05		-0.492	C3,CAT,GPLD1,IGF2,KIT,MECP2,SERPINF1	7
Carbohydrate Metabolism,Lipid Metabolism,Small Molecule Biochemistry	metabolism	Metabolism of phosphatidylcholine	1.98e-05			APOA1,APOA4,GPLD1,MECP2,PON1	5
Cardiovascular Disease	hypertension	Hypertension	1.99e-05			C3,CA1,CACNA2D1,CDH13,CRP,ENG,GSN,HPX,ICAM1,KIT,MIF,PPBP,TIMP1,TNC,VWF	15
Cell-To-Cell Signaling and Interaction,Hematological System Development and Function,Immune Cell Trafficking	attachment	Attachment of phagocytes	2e-05			CRP,FN1,ICAM1	3
Psychological Disorders	depressive disorder	Depressive disorder	2.03e-05			AMBP,CA1,CACNA2D1,CRP,IGFBP2,PF4,PPBP,SOD2,VWF	9
Cancer,Organismal Injury and Abnormalities,Reproductive System Disease	malignant neoplasm of male genital organ	Malignant neoplasm of male genital organ	2.09e-05			ADAMTS13,AFM,APMAP,APOA1,ARHGDIB,ATP8B3,C3,CACNA2D1,CD163,CFP,COL5A2,CRP,CTSD,ECM1,FCGR3A/FCGR3B,FN1,GSN,HLA-B,HMCN2,ICAM1,IGF2,IGFBP2,IGFBP3,IL1RAP,ITIH2,KIT,LILRA2,LTF,LYVE1,ORM1,ORM2,PGK1,PSMA1,SIRPB1,SOD2,TBC1D1,TNC,TXN,VWF	39
Cancer,Organismal Injury and Abnormalities,Skeletal and Muscular Disorders	muscle tumor	Muscle tumor	2.1e-05			ATRN,CD163,COL5A2,FCGR3A/FCGR3B,FN1,HLA-B,IGF2,IGFBP2,IGFBP5,KIT,S100A6,SERPINA1,SOD2,TNC	14
Cellular Movement,Hematological System Development and Function,Hypersensitivity Response,Immune Cell Trafficking	migration	Migration of eosinophils	2.1e-05		0.762	C3,IGFBP3,LTF,TXN	4
Cell Death and Survival	apoptosis	Apoptosis of neutrophils	2.2e-05			CAT,CRP,GSN,LTF,SERPINA1	5
Cell-To-Cell Signaling and Interaction,Hematological System Development and Function,Immune Cell Trafficking,Inflammatory Response	activation	Activation of lymphocytes	2.25e-05		-0.9	C3,FCGR3A/FCGR3B,FN1,HPX,ICAM1,ICOSLG/LOC102723996,IGF2,IGFBP2,LTF,MIF,PGLYRP2,TNC	12
Cell-To-Cell Signaling and Interaction,Hematological System Development and Function,Inflammatory Response	aggregation	Aggregation of blood platelets	2.27e-05		1.172	ADAMTS13,C3,CRP,GSN,KLKB1,SERPINF1,TIMP1,VWF	8
Organismal Injury and Abnormalities,Renal and Urological Disease	proximal tubular toxicity	Proximal tubular toxicity	2.32e-05			FN1,HPX,IGFBP3,IGFBP5,TIMP1	5
Cancer,Organismal Injury and Abnormalities	sarcoma	Sarcoma	2.33e-05		1.732	APOA4,CBLN4,CD163,ECM1,ENG,FCGR3A/FCGR3B,FN1,HLA-B,IGF2,IGFBP2,IGFBP3,IGFBP5,ITIH2,KIT,MIF,PGK1,S100A4,SERPINA1,TIMP1,TXN	20
Cellular Movement,Embryonic Development	cell movement	Cell movement of embryonic cells	2.35e-05	Decreased	-2.192	CCL14,FN1,IGF2,IGFBP5,MIF,S100A4	6
Cellular Compromise,Lipid Metabolism,Small Molecule Biochemistry	peroxidation	Peroxidation of lipid	2.43e-05		0.468	AMBP,CAT,FTL,HPX,PON1,SOD2	6
Inflammatory Disease,Respiratory Disease	airway hyperresponsiveness	Airway hyperresponsiveness	2.43e-05		-0.666	AMBP,C3,CAT,CDH13,IGFBP3,KIT	6
Cell-To-Cell Signaling and Interaction	binding	Binding of connective tissue cells	2.44e-05		-0.182	FN1,GSN,ICAM1,IGF2,IGFBP2,IGFBP3,TNC	7
Cellular Development,Cellular Growth and Proliferation,Organ Development,Skeletal and Muscular System Development and Function,Tissue Development	proliferation	Proliferation of smooth muscle cells	2.44e-05		0.13	CDH13,IGFBP2,IGFBP3,IGFBP5,MIF,PF4,SERPINF2,TNC,TXN	9
Cell-To-Cell Signaling and Interaction,Renal and Urological System Development and Function	adhesion	Adhesion of kidney cells	2.44e-05		-0.298	C3,FN1,ICAM1,MBL2,TIMP1	5
Cellular Movement,Hematological System Development and Function,Immune Cell Trafficking	migration	Migration of B-lymphocyte derived cell lines	2.45e-05			ENG,KIT,MIF	3
Metabolic Disease,Organismal Injury and Abnormalities	disorder of lipid metabolism	Disorder of lipid metabolism	2.49e-05			APOA1,CACNA2D1,CRP,FN1,KIT,LBP,PON1,SERPINF1,SOD2	9
Organismal Injury and Abnormalities,Reproductive System Disease	endometriosis	Endometriosis	2.51e-05			CD163,FN1,ICAM1,IL1RAP,KIT,LTF,ORM2,PON1,PSMA1,RBP4	10
Cancer,Organismal Injury and Abnormalities,Reproductive System Disease	uterine carcinoma	Uterine carcinoma	2.53e-05			APOA4,ATRN,C3,CA1,CACNA2D1,CALM1 (includes others),CBLN4,CD163,CDH13,CLEC3B,CRP,CTSD,ENG,FN1,GOLM1,GSN,HLA-B,HMCN2,ICOSLG/LOC102723996,IDH3A,IGF2,IGFBP5,IL1RAP,ITIH1,ITIH2,KIT,LECT2,LILRA2,LTF,MECP2,NID1,NKPD1,ORM1,PF4,PGK1,PON1,PSMA1,S100A4,SDF4,SERPINA1,SOD2,TIMP1,TNC,VWF,ZBTB18	45
Cell-To-Cell Signaling and Interaction,Hematological System Development and Function,Immune Cell Trafficking,Inflammatory Response	binding	Binding of macrophages	2.57e-05		0.655	APOA1,ICAM1,LBP,ORM1,PF4	5
Cardiovascular System Development and Function,Organismal Development	growth	Growth of blood vessel	2.59e-05		0.368	FN1,IGFBP2,IGFBP5,MIF,PF4,SERPINF1,TIMP1,TXN	8
Organismal Injury and Abnormalities	wound	Wound	2.65e-05		-0.469	C3,CRP,FN1,GSN,ICAM1,IGFBP5,LTF,SOD2	8
Cardiovascular Disease,Organismal Injury and Abnormalities	aortic aneurysm	Aortic aneurysm	2.7e-05			COL5A2,FTL,S100A4,TIMP1,VWF	5
Cellular Movement,Embryonic Development	cell movement	Cell movement of embryonic cell lines	2.71e-05		-1.188	APOA1,C3,ENG,FN1,ICAM1,IGF2,TNC	7
Cellular Movement,Hematological System Development and Function,Immune Cell Trafficking	cell movement	Cell movement of lymphocytes	2.8e-05		-1.31	C3,CCL14,ECM1,ENG,FN1,ICAM1,MIF,PF4,PGLYRP2,S100A4,TIMP1	11
Cellular Development,Cellular Growth and Proliferation,Respiratory System Development and Function	proliferation	Proliferation of lung cell lines	2.84e-05		-1.231	CAT,FN1,PF4,SOD2,TXN	5
Cancer,Organismal Injury and Abnormalities	development	Development of sarcoma	2.92e-05			ENG,FN1,IGF2,IGFBP3,IGFBP5,KIT,MIF,S100A4,TIMP1	9
Cellular Compromise,Organismal Injury and Abnormalities,Renal and Urological Disease	injury	Injury of kidney cells	2.97e-05			C3,CAT,ICAM1	3
Free Radical Scavenging	modification	Modification of hydrogen peroxide	2.97e-05			CAT,SOD2,TXN	3
Cellular Assembly and Organization,Cellular Function and Maintenance	organization	Microtubule dynamics	3.01e-05		-0.587	ATRN,C3,CBLN4,CDH13,ENG,FN1,GSN,ICAM1,IL1RAP,KIT,LECT2,LTF,MECP2,PF4,PON1,S100A4,SERPINF1,SIRPB1,TNC,VWF	20
Cell-To-Cell Signaling and Interaction	response	Response of mononuclear leukocytes	3.01e-05		1.399	APOA1,CRP,FN1,ICAM1,ICOSLG/LOC102723996,IL1RAP,PF4,PON1	8
Cancer,Organismal Injury and Abnormalities	development	Development of benign tumor	3.1e-05			APOA1,C3,CA1,CRP,ENG,FN1,HLA-B,IGF2,KIT,RBP4,S100A4,SELENOP,TIMP1	13
Carbohydrate Metabolism	quantity	Quantity of carbohydrate	3.13e-05		-0.077	AMBP,APOA1,APOA4,C3,ICAM1,IGF2,IGFBP3,IGFBP5,LBP,LTF,MIF,PON1,SOD2	13
Cellular Movement,Skeletal and Muscular System Development and Function	migration	Migration of muscle cells	3.17e-05		-1.18	FN1,IGFBP2,IGFBP5,S100A4,SERPINA1,TIMP1,TXN	7
Cell-To-Cell Signaling and Interaction,Hair and Skin Development and Function	adhesion	Adhesion of epithelial cell lines	3.21e-05			C3,FN1,ICAM1,TIMP1	4
Cardiovascular Disease,Cardiovascular System Development and Function,Organ Morphology,Organismal Development,Organismal Injury and Abnormalities	hypertrophy	Hypertrophy of heart	3.21e-05			CACNA2D1,CTSD,FN1,GSN,MIF,RBP4,S100A6,SOD2,TIMP1,TXN	10
Cancer,Organismal Injury and Abnormalities	abdominal adenocarcinoma	Abdominal adenocarcinoma	3.23e-05			ADA2,ADAMTS13,AFM,AHSG,AMBP,APMAP,APOA4,ATP8B3,ATRN,BLVRB,C3,CA1,CACNA2D1,CALM1 (includes others),CBLN4,CD163,CDH13,CFP,CLEC3B,COL5A2,CRP,CTSD,ECM1,ENG,FN1,GOLM1,GPLD1,GSN,HACD2,HLA-B,HMCN2,HPX,ICAM1,ICOSLG/LOC102723996,IDH3A,IGF2,IGFBP2,IGFBP3,IGFBP5,IL1RAP,ITIH1,ITIH2,KIT,KLKB1,LBP,LECT2,LILRA2,LTF,LYVE1,MECP2,NID1,NKPD1,ORM1,ORM2,PF4,PGK1,PGLYRP2,PI16,PON1,PPBP,PSMA1,RBP4,S100A4,SDF4,SELENOP,S…	75
Protein Synthesis	quantity	Quantity of protein lipid complex in blood	3.28e-05		-0.241	APOA1,APOA4,CRP,MECP2,PON1	5
Immunological Disease,Inflammatory Response	function	Abnormal function of immune system	3.44e-05			C3,GSN,ICAM1,ICOSLG/LOC102723996,PI16	5
Cancer,Cell-To-Cell Signaling and Interaction,Organismal Injury and Abnormalities	binding	Binding of tumor cells	3.47e-05		1	FN1,ICAM1,IGFBP3,IGFBP5	4
Connective Tissue Disorders,Dermatological Diseases and Conditions,Hematological Disease,Organismal Injury and Abnormalities	thrombocytopenic purpura	Thrombocytopenic purpura	3.47e-05			ADAMTS13,C3,FCGR3A/FCGR3B,VWF	4
Infectious Diseases	infection	Infection of mammalia	3.61e-05		-0.199	ADAMTS13,C3,KIT,LBP,MBL2,MIF,SELENOP,TIMP1,VWF	9
Cell-To-Cell Signaling and Interaction,Hematological System Development and Function,Inflammatory Response	immune response	Immune response of neutrophils	3.61e-05		1.264	C3,CRP,FCGR3A/FCGR3B,FN1,ICAM1	5
Cellular Growth and Proliferation,Organismal Development	growth	Growth of bacteria	3.66e-05		-0.306	APOA1,CTSD,GSN,LTF,ORM1,PPBP	6
Hematological System Development and Function,Tissue Development	accumulation	Accumulation of myeloid cells	3.69e-05		-0.114	APOA1,C3,CRP,FCGR3A/FCGR3B,KIT,MIF,TIMP1	7
Cancer,Organismal Injury and Abnormalities,Reproductive System Disease,Skeletal and Muscular Disorders	uterine leiomyoma	Uterine leiomyoma	3.7e-05			ATRN,COL5A2,IGF2,IGFBP5,S100A6,SERPINA1,SOD2,TNC	8
Cancer,Organismal Injury and Abnormalities	pelvic carcinoma	Pelvic carcinoma	3.83e-05			ADAMTS13,AFM,APOA4,ATP8B3,ATRN,C3,CA1,CACNA2D1,CALM1 (includes others),CBLN4,CD163,CDH13,CFP,CLEC3B,COL5A2,CRP,CTSD,ECM1,ENG,FN1,GOLM1,GSN,HLA-B,HMCN2,ICAM1,ICOSLG/LOC102723996,IDH3A,IGF2,IGFBP2,IGFBP3,IGFBP5,IL1RAP,ITIH1,ITIH2,KIT,LECT2,LILRA2,LTF,LYVE1,MECP2,NID1,NKPD1,ORM1,ORM2,PF4,PGK1,PON1,PSMA1,RBP4,S100A4,SDF4,SERPINA1,SIRPB1,SOD2,TBC1D1,TIMP1,TNC,VWF,ZBTB18	59
Cellular Function and Maintenance,Cellular Movement,Hematological System Development and Function,Immune Cell Trafficking,Inflammatory Response	localization	Localization of neutrophils	3.85e-05			C3,KIT	2
Cell-To-Cell Signaling and Interaction,Cellular Compromise,Cellular Function and Maintenance,Inflammatory Response	respiratory burst	Respiratory burst of phagocytes	4.04e-05		1.188	C3,FN1,ICAM1,PF4	4
Cellular Development,Nervous System Development and Function	differentiation	Differentiation of oligodendrocyte precursor cells	4.04e-05			FN1,TIMP1,TNC,ZBTB18	4
Cellular Movement,Hair and Skin Development and Function	migration	Migration of keratinocytes	4.14e-05		-1.109	AHSG,CCL14,ICAM1,LTF,TIMP1	5
Cell-To-Cell Signaling and Interaction,Cellular Movement	chemoattraction	Chemoattraction	4.14e-05		0.714	C3,FN1,PF4,PPBP,S100A4	5
Cellular Movement	cell movement	Cell movement of rhabdomyosarcoma cell lines	4.21e-05			FN1,IGF2,TNC	3
Cardiovascular Disease,Cell Death and Survival,Organismal Injury and Abnormalities,Skeletal and Muscular Disorders	apoptosis	Apoptosis of cardiomyocytes	4.29e-05		0.02	ADAMTS13,APOA1,CAT,GSN,S100A6,SERPINF1,SOD2	7
Cellular Movement	cell movement	Cell movement of stem cells	4.3e-05		-1.152	C3,CCL14,GSN,ICAM1,MIF,S100A4	6
Organismal Injury and Abnormalities	edema	Edema	4.58e-05		0.478	C3,CA1,CRP,ENG,FN1,ICAM1,KIT,KLKB1,LTF,SERPINA1	10
Hereditary Disorder,Neurological Disease,Organismal Injury and Abnormalities,Psychological Disorders,Skeletal and Muscular Disorders	Huntington disease	Huntington Disease	4.75e-05			AFM,AK1,APOA4,C3,CRP,IDH3A,PGK1,PON1,RBP4,SERPINA1,SERPINF2,TXN	12
Cellular Movement,Hematological System Development and Function,Immune Cell Trafficking	migration	Lymphocyte migration	4.79e-05		-1.368	C3,CCL14,ECM1,ENG,FN1,ICAM1,MIF,PGLYRP2,S100A4,TIMP1	10
Cardiovascular Disease,Neurological Disease,Organismal Injury and Abnormalities	stroke	Stroke	4.89e-05			APOA1,CA1,CACNA2D1,CRP,ENG,FN1,SERPINA1,VWF	8
Infectious Diseases	attachment	Attachment of virus	4.94e-05			FTL,ICAM1,MBL2	3

## Sheet: Additional Table 6
Additional Table 6. Raw data for 17 fatty acid molecules among SNPT, SPPT and Ctrl samples.
Group	Myristic acid (C14:0)	Pentadecanoic acid (C15:0)	Heptadecanoic acid (C17:0)	Palmitic acid (C16:0)	Stearic acid (C18:0)	Arachidic acid (C20:0)	cis-5,8,11,14,17-Eicosapentaenoic acid (C20:5 N3)	Myristoleic acid (C14:1)	Palmitoleic acid (C16:1)	Oleic acid (C18:1N9)	γ-Linolenic acid (C18:3 N6)	α-Linolenic acid (C18:3 N3)	cis-10-Heptadecenoic acid (C17:1)	Linoleic acid (C18:2N6)	cis-8,11,14-Eicosatrienoic acid (C20:3 N6)	Arachidonic acid (C20:4 N6)	cis-4,7,10,13,16,19-Docosahexaenoic acid (C22:6 N3)
SNPT	0.957139	1.0199	1.13815	0.964608	0.993865	1.00753	9.39168	1.69333	3.02782	1.53182	1.47934	4.09301	0.992371	0.539413	1.05234	0.809864	1.24818
SNPT	0.814297	1.25005	1.0051	0.836831	0.676537	0.59631	8.13197	0.839106	1.75755	1.18064	0.596115	10.527	0.945441	0.835971	0.878607	0.879087	1.10569
SNPT	0.880639	1.28932	1.19763	1.0598	1.03602	1.06019	8.47944	0.988487	2.48691	1.62381	0.522398	9.55984	0.772584	0.65752	0.682869	1.10247	1.60869
SNPT	3.76797	3.14601	3.42872	1.34507	1.33183	1.36933	15.7294	5.00967	5.03036	3.24039	3.25313	8.28144	1.06235	1.10784	2.2065	1.13263	1.41016
SNPT	1.0872	1.25159	1.13784	0.991872	0.999599	1.06441	3.36489	1.73679	2.48132	1.93083	1.42882	7.52346	0.984785	0.781321	1.00431	0.801396	0.97965
SNPT	2.20316	1.39556	1.43866	1.19506	1.17299	1.29842	19.041	3.36955	5.09095	2.07837	2.16031	32.8602	0.868779	0.898515	1.14927	0.841212	1.69916
SNPT	1.11826	0.814453	0.996489	0.991763	1.04941	0.964944	7.52302	1.19567	2.12791	1.50483	6.18642	9.80695	1.37357	0.651767	1.3486	1.10854	0.966278
SNPT	0.973425	0.935159	0.839777	0.975915	0.990318	0.933595	6.49864	0	1.67339	0.955078	1.05629	3.51463	1.26186	0.513005	1.12221	0.837562	0.975251
SNPT	1.01015	0.974714	1.13935	1.0402	1.12854	1.1722	9.66045	1.00237	1.61619	1.49696	1.19018	13.2583	0.870974	0.652691	0.819763	0.669775	0.817055
SNPT	1.45225	1.3609	1.21985	1.08206	1.05983	1.08918	4.25497	2.19705	2.63878	1.26418	0.806894	6.77163	1.10132	0.971542	1.02234	0.519051	0.613304
SNPT	0.730623	0.836253	0.940738	0.941965	0.9107	0.872269	13.0324	1.60253	1.71869	1.26034	1.14434	4.73211	0.918968	0.639263	0.49036	1.20333	0.812769
SNPT	1.50142	1.57501	1.35207	1.19496	1.11423	1.12568	10.3884	0.947207	3.33015	1.52086	2.85214	6.75762	0.993611	1.29825	1.86237	1.49073	1.8175
SNPT	1.29063	1.04748	1.13698	0.991174	1.01558	1.07387	18.7864	1.93932	1.97987	1.40431	2.64732	9.83973	1.0952	0.750131	0.861984	0.91268	1.65511
SNPT	0.924423	1.16575	1.31096	0.935331	1.00373	0.959352	7.09989	1.16541	1.37641	1.27836	0.837569	14.6229	1.01894	0.601337	1.0574	0.650802	0.719491
SNPT	0.998978	0.914608	0.807176	1.0081	1.03891	1.03688	7.88423	1.69487	1.66009	0.924905	1.02933	4.09606	1.0159	0.589383	0.86398	0.690365	0.982076
SNPT	1.36137	1.35851	1.42014	1.17078	1.14322	1.12929	9.39893	1.2497	2.91161	2.03873	4.11447	5.03392	0.923338	1.11644	1.40127	1.58457	1.50486
SNPT	0.815591	0.956038	0.945671	0.962337	1.01155	0.999759	5.84247	0.804003	1.00224	0.888291	0.819402	6.43673	1.03625	0.650193	0.633402	0.79806	1.08635
SNPT	0.784554	0.963655	1.03216	0.974312	1.02181	0.956165	9.69108	0	0.970314	0.944961	0.535765	6.58914	0.86039	0.550873	0.760007	0.721824	0.853735
SNPT	1.10001	1.0114	0.867591	0.902584	0.779168	0.679916	3.56233	1.4085	2.2532	1.31574	1.07055	3.54016	0.912956	0.687776	0.988703	1.05125	1.20532
SNPT	0.721948	1.00888	1.09924	0.948181	0.973045	1.02636	4.70432	0.619985	0.820259	1.22013	0.409238	5.07859	1.02986	0.568792	0.714704	0.896175	0.783157
SNPT	1.21706	1.40152	1.23028	1.03079	1.01368	0.940941	8.58012	1.17166	1.95683	1.31011	1.35099	29.324	1.20544	0.776567	0.856561	0.532371	0.795682
SNPT	2.00299	1.86818	1.73332	1.13204	1.09651	1.00379	7.47689	1.78183	2.63922	1.66617	3.50549	4.54196	1.14851	1.23179	1.81613	1.33476	1.17667
SNPT	1.01095	1.69291	1.98282	1.00002	1.07029	1.11908	26.6519	1.7197	3.35723	1.78212	3.13987	21.4295	1.05671	0.673303	1.04508	0.918174	1.17375
SNPT	2.11118	2.22407	1.62793	1.13985	1.05755	0.961458	17.9444	2.10602	3.94672	1.85177	1.61348	28.818	1.20426	0.827354	1.14197	0.830505	1.40312
SNPT	0.591027	0.587478	0.62338	0.842803	0.85009	0.852304	5.8019	0	0.997351	0.717825	0.38156	3.76517	1.1552	0.402621	0.466782	0.535657	0.679927
SNPT	1.16588	1.45855	1.62679	1.21664	1.24496	1.10488	19.1531	1.88143	1.50304	1.42185	1.09585	10.7593	1.19579	0.715432	0.904566	0.937476	1.54505
SNPT	0.986523	1.13556	1.08387	0.976995	0.973182	0.853117	5.69559	1.40532	1.70689	1.09262	0.37589	8.16229	0.813089	0.620154	0.706179	0.674615	0.911089
SNPT	1.81118	1.744	1.3472	1.10193	1.04967	0.939823	19.8958	2.8409	4.79134	1.52377	1.34159	12.3076	1.11299	0.720219	1.14882	0.635741	1.36651
SNPT	0.803066	0.990693	1.08125	0.735037	0.669323	0.667277	13.6115	2.20396	2.1442	1.2506	1.43693	5.61765	0.860613	0.572271	1.23056	1.02108	1.5554
SNPT	3.126	2.63989	2.1681	1.23269	1.10477	1.17992	19.0357	3.7847	7.27545	2.44904	2.595	11.8694	0.869231	0.859792	1.63315	1.13717	2.5965
SNPT	2.20898	1.46586	1.26984	1.117	1.05055	1.11233	12.0914	2.6797	3.75897	1.78202	2.1523	8.54115	1.09159	0.923271	1.5123	1.40672	1.34946
SNPT	0.780006	0.898973	0.959193	0.990425	0.971624	0.845102	12.1888	1.35836	1.84907	1.32654	0.426512	13.4522	1.07188	0.660378	0.513932	1.04315	1.42341
SNPT	2.49304	3.83646	3.02756	1.31783	1.12556	1.19724	21.9633	3.47718	7.27488	2.43349	2.11189	11.1963	1.02604	0.711895	1.31793	0.94012	1.18511
SNPT	0.869378	0.966726	1.06011	1.01881	1.03979	0.933908	6.57769	0.849689	1.09598	1.13858	0.327601	10.5574	1.00268	0.58353	0.522691	0.750759	0.876064
SNPT	1.45099	1.41354	1.33279	1.15141	1.11926	1.05761	11.327	1.55598	3.51847	1.43635	3.13784	2.60966	1.13482	0.725099	1.60828	1.21745	1.10499
SNPT	1.84407	1.53105	1.56997	1.21635	1.18454	1.05932	9.02731	2.01702	3.18304	1.94591	3.33998	7.55173	1.31039	1.13792	2.91056	1.3017	1.30478
SNPT	1.33086	1.14932	1.30348	1.02085	1.02164	1.07276	9.98921	2.24329	3.41107	1.84843	1.78336	11.1582	1.15606	0.739107	1.73267	0.67037	0.832508
Ctrl	0.639846	0.857909	0.800021	0.700855	0.690843	0	0	1.04394	0	0.670632	0	0	0.911723	0.64625	1.22178	0.827614	0
Ctrl	0.659718	0	0.694757	0.908245	0.880544	1.70222	0	0.89761	0	0.816521	0	0	0.774267	0.997483	0	0.719411	0
Ctrl	0.606249	0.845278	0.776445	0.732405	0.748838	0	0	0.887354	0	0.578805	0	0	0.808876	0.910732	0	0.793079	0
Ctrl	0.735766	1.0043	0.816605	0.816122	0.798623	0	10.2133	1.19919	1.4668	0.876478	0	1.38121	0.971223	1.14421	1.18066	0.837621	2.63264
Ctrl	1.53919	1.7967	1.23949	1.01448	0.979836	1.78205	0	1.02229	1.97289	1.52948	0	1.40864	0.964917	0.856609	1.3375	1.42535	2.76878
Ctrl	1.19578	1.33811	1.0005	0.779024	0.648311	0	0	0.879331	2.30362	1.15696	0	1.3485	0.845945	0.879544	1.37229	0.829092	0
Ctrl	0.765721	0	0.70992	0.791951	0.797804	0	0	0.716527	0	0.703082	3.47839	1.23101	0.772294	0.63365	1.31971	0.929703	0
Ctrl	0.793742	1.05447	0.842657	0.977978	1.04712	1.85139	0	0.73305	0	0.640806	0	1.51942	0.789063	0.714749	0	0.671809	0
Ctrl	0.966032	0	0.744058	0.916379	0.914852	0	0	0.910634	0	0.95565	0	1.51506	0.876019	0.854469	1.31205	0.77455	0
Ctrl	1.02494	1.62536	1.27187	0.95499	0.957082	1.76003	0	1.42035	1.71444	1.09756	0	1.21866	1.1685	0.917467	1.21018	1.03876	2.28972
Ctrl	0.739535	0.992969	0.811106	1.06149	1.11563	1.90054	0	1.39249	0	0.671617	0	1.06259	1.12928	0.726447	0	0.87103	0
Ctrl	1.05891	1.89966	1.38707	1.01253	0.959337	1.78963	0	1.37047	0	1.4723	0	1.25744	1.33471	1.1484	1.31096	1.22247	2.37308
Ctrl	0.771925	0	0.750845	0.89256	0.916237	0	0	1.0455	0	0.552829	0	0	0.949461	0.848528	0	0.732196	0
Ctrl	0.643635	0	0.645738	0.890147	0.878309	0	0	0	0	0.579538	0	0	0.914976	0.882284	0	1.07409	0
Ctrl	1.66945	1.31035	1.00505	1.07322	0.95545	1.76375	0	0	2.24092	1.21159	4.28715	0	0.763238	1.24543	1.67846	1.22362	2.33855
Ctrl	0.65737	0	0.692517	0.79821	0.798594	0	0	0.949877	0	0.647091	0	0	0.86374	0.731304	0	0.780595	0
Ctrl	0.692665	0	0.549389	0.860024	0.884309	0	0	0.892411	0	0.462202	0	0	0.81847	0.76162	1.21693	0.721142	0
Ctrl	1.23575	0	0.956969	0.942709	0.926128	0	0	0.984448	2.28423	1.52909	0	1.20473	1.03439	0.992041	1.29848	0.746235	0
Ctrl	0.711886	0	0.839822	0.775189	0.767382	0	0	0.867253	0	0.678674	0	0	0.844945	0.768948	1.19744	0.71538	0
Ctrl	1.2458	1.5311	1.03996	1.0699	1.02353	1.79774	0	0	1.65012	1.11631	3.6619	1.28887	0.921387	1.1037	1.41536	1.10968	0
Ctrl	1.9063	2.06016	1.38368	1.52245	1.50838	2.2193	0	1.13681	3.5059	1.8753	4.23694	1.89131	1.02196	1.53021	1.73086	1.23431	2.74685
Ctrl	1.08363	1.69553	1.24091	1.364	1.47487	2.23761	0	1.55643	1.77176	0.901186	0	1.89618	1.36427	1.30655	1.19519	0.861214	0
Ctrl	0.997812	1.06492	1.04097	0.997312	1.01115	1.81753	10.2515	1.71512	0	1.13929	0	1.17689	1.37409	0.940499	1.34078	1.1789	2.66571
Ctrl	1.08311	1.54515	1.20641	1.41741	1.55137	2.28154	0	1.50827	2.09276	0.924897	0	1.61153	1.40336	1.07067	1.26666	1.16843	2.53301
Ctrl	1.26436	2.08275	1.72411	1.2067	1.20388	1.93493	0	1.39699	1.91749	1.53018	3.76853	1.45219	1.17608	1.37538	1.4771	1.36085	2.46346
Ctrl	0.512276	0	0.751417	0.808358	0.848946	0	0	0.87156	0	0.783662	0	1.76613	0.850267	0.658513	0	0.891486	0
Ctrl	0.932376	1.40021	1.03683	0.92293	0.853778	0	0	1.02498	0	1.03624	0	1.1454	0.967085	1.27526	1.28343	1.28151	2.40228
Ctrl	1.55757	1.85653	1.27408	1.39318	1.40505	2.17184	0	1.11222	2.11435	1.12609	4.28791	1.24616	1.06168	1.25482	1.64761	1.21439	0
Ctrl	1.08035	1.50998	1.14345	1.13093	1.18317	1.96847	0	1.03208	1.50517	1.12556	3.6014	1.35218	0.989138	1.63669	1.34212	1.54852	3.06348
Ctrl	0.897689	1.36221	1.16159	0.997159	0.958577	0	0	1.15261	1.46061	1.18856	0	1.3102	1.10523	1.09548	1.24323	0.713132	0
Ctrl	1.3306	2.16637	1.46176	1.27116	1.31207	2.02142	10.5352	1.2802	2.99895	1.42184	3.67778	1.7157	1.22942	1.09205	1.40122	1.50383	2.72244
SPPT	0.732629	0	1.03512	1.11084	1.22383	1.99762	14.5584	1.30225	0	0.874584	0	4.45771	1.18084	0.758811	0	0.806972	0
SPPT	0.583652	1.32871	0.913636	0.453511	0.419912	0	10.3122	1.07524	1.86427	0.676298	0	1.34712	1.01542	0.30623	0	0.488321	0
SPPT	1.01758	1.13095	0.944419	1.12135	1.14629	1.89156	10.4519	1.11903	2.81183	1.28332	0	2.71814	1.02649	0.590476	1.19741	0.546739	0
SPPT	0.761649	1.17713	1.04345	1.26948	1.40418	2.14197	0	1.39702	0	0.918413	0	2.17811	1.18619	0.65213	0	0.630085	0
SPPT	0.666982	1.17362	0.927032	1.01903	1.07184	1.83873	11.596	1.97052	1.83325	0.924845	0	1.7707	1.46758	0.532802	0	0.724479	0
SPPT	0.645839	0	0.695919	0.875842	0.957349	0	14.8684	1.12427	0	0.626898	3.54371	2.42337	0.953204	0.416527	1.17966	0.689086	0
SPPT	1.07013	1.73386	1.51003	1.2611	1.25873	2.00292	0	1.14783	0	1.79526	0	2.73365	1.03741	0.795356	0	0.812032	0
SPPT	0.6746	0	0.734287	0.807284	0.844191	0	16.9114	1.0327	2.7273	0.902538	3.59382	2.0858	0.906976	0.407372	1.30956	0.782578	0
SPPT	0.820999	0	0.838494	1.23291	1.30387	2.05862	11.4536	1.22776	1.73421	0.824421	0	1.83136	1.21358	0.476583	0	0.877539	0
SPPT	0.649307	0	0.917701	0.811833	0.837458	0	0	0	2.02138	0.954952	0	0	0.856328	0.321799	0	0.488169	0
SPPT	0.590535	0	0.892345	0.711614	0.691833	0	0	0	0	0.941276	0	1.22895	0.775574	0.764615	1.24617	0.91265	0
SPPT	0.952378	1.4329	1.05351	1.01263	0.955154	0	0	0	2.14599	1.15699	0	1.28027	0.777473	0.747762	1.26307	1.10584	0
SPPT	0.707585	0	1.00072	0.98888	1.02903	1.79929	0	0.877886	1.97464	0.997217	3.84112	0	0.915389	0.493251	0	1.11639	0
SPPT	1.22105	1.78927	1.46037	1.01052	1.01681	1.80377	0	0	2.03271	0.956266	5.99327	0	0.83785	0.624596	1.44498	1.18815	0
SPPT	0.6555	0	0.642483	0.832729	0.852947	0	0	0.820757	0	0.648559	0	0	0.785989	0.437475	0	0.817396	0
SPPT	0.390426	0	0.656154	0.562221	0.554522	0	0	1.24133	0	0.593659	0	0	1.02396	0.356845	0	0.81893	0
SPPT	0.747163	0	0.58986	0.701444	0.722602	0	0	1.28198	0	0.539501	3.69932	0	1.07515	0.59422	0	0.791903	0
SPPT	0.526617	0	0.754717	0.814218	0.837172	0	0	0	0	0.655105	0	0	0.517239	0.449673	0	0.669603	0
SPPT	0.434887	0	0.692685	0.659226	0.638078	0	0	0	0	0.705424	0	0	0.580548	0.489378	0	0.628503	0
SPPT	0.600239	0	1.0044	0.758676	0.768704	0	0	0	0	0.756747	0	1.69768	0.71506	0.461648	0	0.607497	0
SPPT	0.534634	0	0.665166	0.613321	0.629337	0	0	0	0	0.588687	0	1.18642	0.728214	0.356344	0	0.595099	0
SPPT	0.688216	0	0.773934	0.744854	0.734505	0	0	0	0	0.879406	0	0	0.681417	0.589621	1.30932	0.82509	0
SPPT	1.40168	0	0.917771	0.64836	0.494637	0	0	0	3.66186	1.58633	0	1.5211	0.684154	0.787945	1.54209	1.14747	2.54153
SPPT	0.505065	1.22808	1.08001	0.90326	0.911023	0	0	0	0	0.987093	0	0	0.601668	0.535797	1.30069	0.5813	0
SPPT	0.563269	0	0.78469	0.567155	0.562558	0	0	0	0	0.738112	3.79591	0	0.64561	0.421204	1.35951	0.834951	0
SPPT	1.43718	1.37494	0.82729	0.799415	0.718675	0	0	0	1.72454	0.938474	0	0	0.665344	0.574996	1.34867	0.795952	0
SPPT	0.523562	0	0.878086	0.798614	0.772452	0	0	0	0	1.10346	0	1.17834	0.754481	0.681955	1.50775	0.775116	0
