# Supplementary material for: Proteomic analyses of smear-positive/negative tuberculosis patients uncover differential antigen-presenting cell activation and lipid metabolism
Source: Front Cell Infect Microbiol. 2023 Oct 16;13:1240516. doi: 10.3389/fcimb.2023.1240516 (PMC10613889; doi:10.3389/fcimb.2023.1240516)
Supplement: Supplementary file 7 [file Table_3.xlsx]

## Sheet: Sheet1
Table S3. The top-20 up/down regulated proteins in the SNPT/Ctrl and SPPT/Ctrl groups.
Expresstion trend	Accession	Gene/Accession	SNPT	SPPT	Inflammation/immune response	Anti-inflammation	Metabolism or antioxidant stress	Lipid metabolism	Injury or remodeling processes	DOI or PMID
Up-regulation	P02741	CRP	ü	ü	ü					10.1186/s12879-016-1612-1
Up-regulation	D3DSP9	FGL1	ü			ü				10.3390/ijms22105282
Up-regulation	H0Y512	APMAP	ü	ü	ü					10.1002/anie.202102692
Up-regulation	D6REY1	CHIT1	ü			ü				10.1155/2019/6724903
Up-regulation	P10645	CHGA	ü		ü					10.1007/s00109-017-1613-6
Up-regulation	M0QYC8	C3	ü	ü	ü					2108212
Up-regulation	B2RA39	B2RA39	ü	ü	ü					10.1126/science.1110359
Up-regulation	P02750	LRG1	ü			ü				10.1189/jlb.0709499
Up-regulation	P02776	PF4	ü	ü	ü					10.1183/09031936.98.12061375
Up-regulation	Q9UNH2	Q9UNH2	ü
Up-regulation	D6R9C5	SPP1	ü		ü					10.1016/j.meegid.2016.10.030
Up-regulation	P01011	SERPINA3	ü			ü				10.1016/j.bbrc.2017.04.058
Up-regulation	P02792	FTL	ü	ü			ü			10.1111/j.1471-4159.2009.06028.x
Up-regulation	B4DLL8	B4DLL8	ü			ü				10.1038/s42003-020-01636-3
Up-regulation	A0A2P9AHB6	BQ8482_160008	ü
Up-regulation	P36222	CHI3L1	ü		ü					10.1016/j.tube.2017.08.012
Up-regulation	Q8TCF0	LBP	ü	ü	ü					10.1371/journal.pone.0081856
Up-regulation	H0Y3T6	SDF4	ü
Up-regulation	Q7Z4G9	HBXBP	ü
Up-regulation	P18065	IGFBP2	ü	ü	ü					10.1371/journal.pone.0222999
Up-regulation	H0YLI6	IDH3A		ü			ü			10.1038/s41467-020-20385-9
Up-regulation	P19652	ORM2		ü	ü					10.3892/mmr.2018.9134
Up-regulation	P02763	ORM1		ü	ü					10.3389/fcimb.2021.595554
Up-regulation	P01009	SERPINA1		ü		ü				10.3389/fimmu.2022.969517
Up-regulation	G8JLJ2	SOD2		ü			ü			10.1016/j.bbapap.2020.140470
Up-regulation	H0Y7V2	SGSM3		ü
Up-regulation	P0DOX2	P0DOX2		ü	ü					10.1016/j.gpb.2021.09.010
Up-regulation	Q5TFQ8	SIRPB1		ü	ü					10.1111/gbb.12154
Up-regulation	A0A0G2JMR2	LILRA2		ü	ü					10.1371/journal.pone.0033478
Up-regulation	Q8NBJ4	GOLM1		ü	ü					10.2217/hep-2020-0006
Up-regulation	Q86U17	SERPINA11		ü
Up-regulation	P11226	MBL2		ü	ü					10.1016/j.trim.2014.07.001
Down-regulation	Q53H26	Q53H26	ü	ü			ü			10.1038/s41598-020-76494-4
Down-regulation	B4DF70	B4DF70	ü	ü			ü			10.1016/j.freeradbiomed.2014.03.013
Down-regulation	P00915	CA1	ü	ü			ü			10.1111/jcmm.14265
Down-regulation	P02647	APOA1	ü	ü			ü			10.4046/trd.2016.79.3.143
Down-regulation	P26447	S100A4	ü	ü			ü			10.1074/jbc.RA118.004365
Down-regulation	E7EQB2	LTF	ü	ü			ü			10.3389/fimmu.2017.01438
Down-regulation	B2R6V9	B2R6V9	ü		ü					10.4103/0366-6999.198007
Down-regulation	A0A0K0K1L1	HEL-S-282	ü				ü			10.1093/carcin/bgx148
Down-regulation	P00568	AK1	ü	ü			ü			10.1007/s10930-019-09811-0
Down-regulation	P05452	CLEC3B	ü	ü					ü	10.1038/s41577-018-0004-8
Down-regulation	P30043	BLVRB	ü				ü			10.1128/JB.00421-21
Down-regulation	B4DM82	B4DM82	ü
Down-regulation	P06396	GSN	ü	ü					ü	10.1128/JCM.00467-17
Down-regulation	P14174	MIF	ü		ü					10.1089/10799900050151012
Down-regulation	J3KRP0	CNDP1	ü
Down-regulation	P06727	APOA4	ü				ü			10.1016/j.cca.2020.01.015
Down-regulation	B2RAN2	B2RAN2	ü	ü			ü			10.3390/ijms23105460
Down-regulation	C9K028	NME1	ü				ü			10.32604/biocell.2021.017289
Down-regulation	U3KQF3	TPI1	ü				ü			10.1042/BJ20030414
Down-regulation	R4GN98	S100A6	ü	ü			ü			10.1038/s41375-020-0901-2
Down-regulation	K7ELP7	KRT17		ü				ü		10.3389/fcell.2021.779257
Down-regulation	F6KPG5	F6KPG5		ü
Down-regulation	B2R8I2	B2R8I2		ü				ü		10.1016/j.phrs.2010.12.018
Down-regulation	F8WBR5	CALM2		ü					ü	10.1002/jcp.27579
Down-regulation	H0YFS1	ATP8B3		ü				ü		10.1152/ajpgi.90371.2008
Down-regulation	H7C0N0	ITIH1		ü					ü	10.1038/s12276-020-0454-5
Down-regulation	Q99592	ZBTB18		ü
Down-regulation	Q6UXB8	PI16		ü				ü		10.1155/2021/4324068
Down-regulation	B2R582	B2R582		ü					ü	10.1155/2021/6694299
