# Supplementary material for: Proteomic analyses of smear-positive/negative tuberculosis patients uncover differential antigen-presenting cell activation and lipid metabolism
Source: Front Cell Infect Microbiol. 2023 Oct 16;13:1240516. doi: 10.3389/fcimb.2023.1240516 (PMC10613889; doi:10.3389/fcimb.2023.1240516)
Supplement: Supplementary file 8 [file Table_4.xlsx]

## Sheet: Sheet1
Table S4. The up/down regulated proteins in the SPPT/SNPT group.
Expresstion trend	Gene/Accession	Inflammation/immune response	Metabolism	Lipid metabolism	DOI
Up-regulation	B2R9V7	ü			10.1164/ajrccm.164.12.2106093
Up-regulation	C4A	ü			10.1016/j.humimm.2010.11.002
Up-regulation	DDT	ü			10.1016/j.cyto.2020.155121
Up-regulation	B2RBZ5	ü			10.3389/fmicb.2021.650567
Up-regulation	S6B294	ü			10.4049/jimmunol.168.1.224
Up-regulation	CA1		ü		10.1111/jcmm.14265
Down-regulation	Q9H5Q8
Down-regulation	ITIH1		ü		10.3390/biom10101445
Down-regulation	CHIT1	ü			10.1159/000443932
Down-regulation	B7Z7M2		ü		10.3389/fphys.2022.950619
Down-regulation	PGLYRP2		ü	ü	10.1186/s12944-021-01515-8
Down-regulation	B4DE84		ü		10.1074/jbc.M113.541490
Down-regulation	KNG1	ü		ü	10.1038/s41598-018-22611-3,10.1152/physiolgenomics.00035.2004
Down-regulation	A0A024CIM4		ü		10.1017/S0007114519001740
