# Supplementary material for: Proteomic analyses of smear-positive/negative tuberculosis patients uncover differential antigen-presenting cell activation and lipid metabolism
Source: Front Cell Infect Microbiol. 2023 Oct 16;13:1240516. doi: 10.3389/fcimb.2023.1240516 (PMC10613889; doi:10.3389/fcimb.2023.1240516)
Supplement: Supplementary file 9 [file Table_5.xlsx]

## Sheet: Sheet1
Table S5. The proteins in the LMH and HML patterns.
Pattern	Accession	Gene	Ctrl	SNPT	SPPT	Immune respones	Lipid metabolism	DOI
LMH	P19652	ORM2	0.255866	1.0907	1.82485	ü		10.3892/mmr.2018.9134
LMH	P02763	ORM1	0.288409	1.17486	1.712	ü		10.3389/fcimb.2021.595554
LMH	P02741	CRP	0.317946	1.31021	1.47895	ü		10.1186/s12879-016-1612-1
LMH	D3DSP9	FGL1	0.425527	1.23327	1.38652	ü		10.3390/ijms22105282
LMH	Q6N092	DKFZp686K18196	0.606575	0.814279	1.56366
LMH	G8JLJ2	SOD2	0.723511	0.882299	1.45097
LMH	P0DOX2	P0DOX2	0.722689	0.937393	1.28502	ü		10.1016/j.gpb.2021.09.010
LMH	P02776	PF4	0.725719	1.12663	1.22988	ü		10.1183/09031936.98.12061375
LMH	P02792	FTL	0.729574	1.09847	1.23347
LMH	B2RA39	B2RA39	0.718054	1.15105	1.20356
HML	P02647	APOA1	1.52103	0.824769	0.677703		ü	10.1165/rcmb.2016-0060TR
HML	K7ELP7	KRT17	1.44734	0.93316	0.654437		ü	10.3389/fcell.2021.779257
HML	F6KPG5	F6KPG5	1.2558	1.09533	0.667996
HML	P06396	GSN	1.33002	0.913364	0.774604
HML	B2RAN2	B2RAN2	1.30083	0.927216	0.800244
HML	P00568	AK1	1.32437	0.860115	0.835177
HML	B2R8I2	B2R8I2	1.25952	0.965817	0.781808		ü	10.1016/j.phrs.2010.12.018
HML	P05452	CLEC3B	1.32137	0.858971	0.846921
HML	F8WBR5	CALM2	1.30064	0.930374	0.827433
HML	H0YFS1	ATP8B3	1.27835	0.958286	0.815219		ü	10.1152/ajpgi.90371.2008
