# Supplementary material for: Proteomic analyses of smear-positive/negative tuberculosis patients uncover differential antigen-presenting cell activation and lipid metabolism
Source: Front Cell Infect Microbiol. 2023 Oct 16;13:1240516. doi: 10.3389/fcimb.2023.1240516 (PMC10613889; doi:10.3389/fcimb.2023.1240516)
Supplement: Supplementary file 10 [file Table_6.xlsx]

## Sheet: Sheet1
Table S6. The proteins in the LHM, MHL, HLM and MLH patterns.
Pattern	Accession	Gene	Ctrl	SNPT	SPPT	Immune respones	Macrophage M2 polarization	Acute phase reactive proteins	Th1 adaptive immunity	Metabolism or antioxidant stress	DOI
LHM	H0YLI6	IDH3A	0.123394	1.62554	1.45105
LHM	P01009	SERPINA1	0.310056	1.61858	1.3912	ü		ü			10.3390/ijms21239187
LHM	H0Y7V2	SGSM3	0.585642	1.39118	1.13151
LHM	D6REY1	CHIT1	0.737162	1.33617	0.947926	ü	ü				10.1155/2019/6724903
LHM	H0Y512	APMAP	0.606464	1.27871	1.21405
LHM	P10645	CHGA	0.766394	1.26407	1.09461	ü			ü		10.1111/cei.13349
LHM	P02750	LRG1	0.77783	1.23097	1.05676	ü	ü				10.1189/jlb.0709499
LHM	A0A2P9AHB6	BQ8482_160008	0.817507	1.19885	1.04982
LHM	B7Z4R8	B7Z4R8	0.864988	1.1839	1.01358	ü	ü				10.1186/s13075-021-02621-9
LHM	B4DLL8	B4DLL8	0.793554	1.17064	1.06172	ü	ü				10.1038/s42003-020-01636-3
MHL	Q9H5Q8	Q9H5Q8	1.00791	1.26995	0.766756
MHL	B7Z7M2	B7Z7M2	1.04482	1.21347	0.862747	ü		ü			10.1182/blood-2007-12-129767
MHL	B4E1C2	KNG1	1.0686	1.081	0.890438	ü			ü		10.1038/s41598-018-22611-3
HLM	Q53H26	Q53H26	1.71575	0.620012	0.623945					ü	10.1038/s41598-020-76494-4
HLM	P00915	CA1	1.43077	0.747926	0.801813					ü	10.1111/jcmm.14265
HLM	B4DF70	B4DF70	1.48178	0.76084	0.761433					ü	10.1016/j.freeradbiomed.2014.03.013
HLM	P26447	S100A4	1.3812	0.790712	0.842648					ü	10.1074/jbc.RA118.004365
HLM	E7EQB2	LTF	1.32446	0.804505	0.850002					ü	10.3389/fimmu.2017.01438
HLM	B2R6V9	B2R6V9	1.29762	0.808818	0.89495	ü					10.4103/0366-6999.198007
HLM	P30043	BLVRB	1.25245	0.820758	0.927326					ü	10.1128/JB.00421-21
HLM	A0A0K0K1L1	HEL-S-282	1.3181	0.825896	0.876106					ü	10.1093/carcin/bgx148
HLM	Q8NDA2	HMCN2	1.27496	0.832689	0.843659					ü	10.1016/j.yjmcc.2016.11.012
HLM	C9K028	NME1	1.17174	0.839558	1.037					ü	10.32604/biocell.2021.017289
MLH	P30046	DDT	1.02	0.899521	1.12331	ü					10.1016/j.cyto.2020.155121
MLH	B2RBZ5	B2RBZ5	1.01454	0.893619	1.15823	ü					10.1080/08916934.2020.1768376
MLH	E5RIF9	E5RIF9	1.03222	0.821459	1.21486					ü	10.1111/jcmm.14265
MLH	S6B294	S6B294	1.08632	0.837671	1.14328	ü					10.4049/jimmunol.168.1.224
MLH	A2NKM6	A2NKM6	1.08607	0.799409	1.16536
