# Supplementary material for: Proteomic analyses of smear-positive/negative tuberculosis patients uncover differential antigen-presenting cell activation and lipid metabolism
Source: Front Cell Infect Microbiol. 2023 Oct 16;13:1240516. doi: 10.3389/fcimb.2023.1240516 (PMC10613889; doi:10.3389/fcimb.2023.1240516)
Supplement: Supplementary file 11 [file Table_7.xlsx]

## Sheet: Sheet0
Table S7. The IPA canonical pathway analysis indicating the significantly enriched 40 pathways in the SNPT/Ctrl or SPPT/Ctrl group.
	Z-score		-log(P-value)
Canonical Pathways	SNPT/Ctrl	SPPT/Ctrl	SNPT/Ctrl	SPPT/Ctrl
LXR/RXR Activation	-0.632	-0.775	11.8385	18.0932
Complement System	0	0	3.87552	2.08057
Eumelanin Biosynthesis	0	0	1.5113	1.37236
FXR/RXR Activation	0	0	10.0688	14.5801
Acute Phase Response Signaling	1.89	0.632	14.746	25.098
Production of Nitric Oxide and Reactive Oxygen Species in Macrophages	-0.816	0	6.09143	6.23522
Agranulocyte Adhesion and Diapedesis	0	0	1.7302	2.95925
Airway Pathology in Chronic Obstructive Pulmonary Disease	0	0	1.42035	3.05238
Atherosclerosis Signaling	0	0	4.626	7.60108
Clathrin-mediated Endocytosis Signaling	0	0	3.79625	5.14739
Granulocyte Adhesion and Diapedesis	0	0	2.80619	3.18954
Heme Degradation	0	0	1.54853	1.40937
Hepatic Fibrosis / Hepatic Stellate Cell Activation	0	0	2.74906	7.37634
Hepatic Fibrosis Signaling Pathway	0	0	2.28425	3.03379
IGF-1 Signaling	0	0	2.57099	2.17451
IL-10 Signaling	0	0	2.98532	2.57927
IL-12 Signaling and Production in Macrophages	0	0	4.48735	6.11868
IL-6 Signaling	0	0	2.34075	1.95124
Maturity Onset Diabetes of Young (MODY) Signaling	0	0	4.22243	2.5008
NRF2-mediated Oxidative Stress Response	0	0	2.46731	1.9701
Senescence Pathway	0	0	1.35437	1.62267
Superoxide Radicals Degradation	0	0	3.52808	3.24586
Thioredoxin Pathway	0	0	1.63457	1.49498
VDR/RXR Activation	0	0	2.93662	1.4801
LPS/IL-1 Mediated Inhibition of RXR Function	0	0	2.34249	1.18025
Pyrimidine Deoxyribonucleotides De Novo Biosynthesis I	0	0	2.31105	0.870872
Glycolysis I	0	0	2.2696	0.851198
Pyrimidine Ribonucleotides Interconversion	0	0	2.21114	0.823504
Pyrimidine Ribonucleotides De Novo Biosynthesis	0	0	1.99793	0.723075
Melatonin Degradation III	0	0	1.809	0
Role of Osteoblasts, Osteoclasts and Chondrocytes in Rheumatoid Arthritis	0	0	1.65381	1.29594
Osteoarthritis Pathway	0	0	1.60139	1.24686
Salvage Pathways of Pyrimidine Ribonucleotides	0	0	1.44067	0.467833
Antioxidant Action of Vitamin C	0	0	1.42035	1.16857
Neuroprotective Role of THOP1 in Alzheimer's Disease	0	0	1.38138	0.441613
Amyotrophic Lateral Sclerosis Signaling	0	0	1.38138	1.13124
Adenine and Adenosine Salvage III	0	0	1.3628	1.22493
Extrinsic Prothrombin Activation Pathway	0	0	1.33853	0
Granzyme A Signaling	0	0	1.31561	0
Sucrose Degradation V (Mammalian)	0	0	1.31561	0
Coagulation System	0	-1	1.05911	5.1195
Tumor Microenvironment Pathway	0	-0.447	1.06417	3.22062
Role of Macrophages, Fibroblasts and Endothelial Cells in Rheumatoid Arthritis	0	0	0.671216	2.89584
Tumoricidal Function of Hepatic Natural Killer Cells	0	0	1.21691	2.47242
Th1 Pathway	0	0	0	1.99799
Th2 Pathway	0	0	0	1.87206
iNOS Signaling	0	0	0.912432	1.85152
nNOS Signaling in Skeletal Muscle Cells	0	0	0.888763	1.80343
Phagosome Formation	0	0	0.49119	1.77524
Iron homeostasis signaling pathway	0	0	1.21388	1.73751
Th1 and Th2 Activation Pathway	0	0	0	1.60607
Thyroid Hormone Biosynthesis	0	0	0	1.60258
Growth Hormone Signaling	0	0	0.749926	1.52153
Neuroinflammation Signaling Pathway	0	2	0.673164	1.50046
PEDF Signaling	0	0	0.705565	1.43147
RANK Signaling in Osteoclasts	0	0	0.670358	1.35998
Colors indicate the estimate of base 10 log ratio of P-values that ranges from white (low) to orange (high) (–Log (P-value) > 1.3: high significance level).
