# Supplementary material for: Proteomic analyses of smear-positive/negative tuberculosis patients uncover differential antigen-presenting cell activation and lipid metabolism
Source: Front Cell Infect Microbiol. 2023 Oct 16;13:1240516. doi: 10.3389/fcimb.2023.1240516 (PMC10613889; doi:10.3389/fcimb.2023.1240516)
Supplement: Supplementary file 12 [file Table_8.xlsx]

## Sheet: Sheet0
Table S8. The IPA biofunction analysis indicating the up-regulated or down-regulated functions in the SNPT/Ctrl or SPPT/Ctrl group.
	Z-score		-log(P-value)
Diseases and Bio Functions	SNPT/Ctrl	SPPT/Ctrl	SNPT/Ctrl	SPPT/Ctrl
Cell movement of leukocytes	1.141	0.121	12.3001	12.3274
Inflammation of organ	0.803	0.987	7.45712	11.6248
Accumulation of reactive oxygen species	0.314	1.353	4.626	5.09259
Adhesion of granulocytes	2.381	2.2	5.41849	8.1803
Adhesion of immune cells	2.927	1.827	9.75747	17.4142
Adhesion of myeloid cells	2.168	1.931	6.73092	12.8043
Adhesion of neutrophils	2.178	1.999	4.69094	7.70679
Adhesion of phagocytes	1.962	1.739	5.86463	12.0907
Advanced malignant tumor	1.793	0.741	6.8132	8.25035
Angiogenesis	0.506	0.277	10.6924	12.1111
Apoptosis of cardiomyocytes	0.464	0.02	5.30313	4.36804
Atherosclerosis	0.802	0.856	9.46804	10.1236
Binding of endothelial cells	2.335	1.602	3.95635	4.97875
Binding of granulocytes	2.764	2.273	7.34846	11.176
Binding of leukocytes	2.812	1.914	10.357	18.9706
Binding of mononuclear leukocytes	0.391	1.352	4.0226	8.20987
Binding of myeloid cells	2.945	1.87	10.299	17.1333
Binding of professional phagocytic cells	2.412	1.72	8.17154	15.0455
Carcinoma	1.088	1.029	6.05754	7.13161
Cell death of endothelial cells	1.276	0.359	5.86076	4.79059
Cell death of immune cells	0.548	2.071	9.86131	10.722
Cell movement of antigen presenting cells	2.084	0.576	7.22878	5.64102
Cell movement of granulocytes	1.847	2.1	11.1818	11.8662
Cell movement of macrophages	1.218	0.86	6.43405	5.11192
Cell movement of myeloid cells	1.333	0.955	13.3345	14.0249
Cell movement of neutrophils	1.687	2.031	9.1047	10.2472
Cell movement of phagocytes	1.914	0.662	12.2537	12.0872
Cellular infiltration	1.55	1.644	9.68656	10.1248
Cellular infiltration by leukocytes	1.814	2.496	8.40382	8.2243
Cellular infiltration by myeloid cells	1.734	2.174	5.93927	6.31053
Cellular infiltration by phagocytes	1.712	2.174	6.30978	6.74599
Chemotaxis of granulocytes	1.883	2.102	6.24063	6.16761
Chemotaxis of leukocytes	0.09	0.167	12.0132	7.8031
Chemotaxis of myeloid cells	1.056	1.164	9.97366	7.16955
Chemotaxis of neutrophils	1.854	2.079	5.6808	5.77247
Chemotaxis of phagocytes	1.29	1.168	11.057	7.08544
Coagulation of blood	0.294	1.744	4.96542	4.76763
Colitis	2	2.2	5.89488	6.03371
Concentration of D-glucose	1.082	0.166	8.7741	5.28072
Damage of lung	1.964	1.195	6.36615	9.17205
Development of carcinoma	0.958	0.958	5.51804	5.62761
Development of malignant tumor	1.118	1.118	5.94361	6.43
Development of vasculature	0.493	0.277	11.479	11.7398
Disorder of blood pressure	0.14	1.715	5.50135	5.04594
Engulfment of cells	1.31	0.393	8.49933	9.87638
Formation of solid tumor	1.989	1.594	4.27016	5.96716
Hemostasis	0.652	2.074	5.22267	6.58631
Hypersensitive reaction	1.213	0.021	5.14617	7.0282
Immune response of cells	1.279	0.113	7.33429	10.9877
Immune response of myeloid cells	0.74	0.4	6.75619	9.73977
Immune response of phagocytes	0.818	0.034	6.40618	10.3409
Infarction	1.343	2.426	7.54557	10.5993
Infection by RNA virus	1.219	0.208	8.05845	8.85985
Infiltration by neutrophils	1.831	2.287	6.2051	7.18548
Inflammation of absolute anatomical region	0.722	0.928	7.04725	11.6536
Inflammation of body cavity	1.173	1.075	8.00787	11.874
Inflammation of joint	0.716	0.477	15.2126	16.4814
Inflammatory response	0.985	0.091	14.5057	17.1883
Injury of cells	0.728	1.97	5.9428	6.33651
Invasion of cells	0.843	0.139	4.94613	6.5058
Leukocyte migration	1.011	0.165	12.6153	12.2193
Metastasis	1.793	0.741	5.95266	7.61782
Metastatic solid tumor	2.216	1.98	4.96025	5.4653
Migration of antigen presenting cells	2.179	0.478	6.48881	6.44186
Migration of eosinophils	0.762	0.762	5.23983	4.67728
Migration of granulocytes	1.633	0.793	5.643	6.82019
Migration of phagocytes	2.271	0.234	7.6659	8.07903
Mitogenesis	0.539	0.075	8.51411	7.24667
Mitogenesis of tumor cell lines	0.689	0.481	4.76674	5.63114
Myocardial infarction	1.343	2.232	6.61389	7.37808
Nonhematologic malignant neoplasm	0.977	0.782	6.62822	8.38704
Obesity	0.842	0.631	10.7399	9.08459
Occlusion of artery	0.799	0.856	9.57086	9.9905
Phagocytosis of myeloid cells	0.206	0.123	6.5674	8.79008
Progression of tumor	1.134	0.707	5.98186	6.61566
Proliferation of blood cells	0.152	0.146	4.83299	9.06522
Proliferation of muscle cells	0.333	0.362	7.0789	7.16813
Proliferation of smooth muscle cells	0.089	0.13	7.88898	4.6126
Quantity of metal	1.512	1.173	4.04421	4.77764
Respiratory burst	1.709	1.362	6.3008	6.75203
Rheumatic Disease	0.564	0.477	13.4995	14.1742
Sepsis	0.152	0.555	7.40508	7.01936
Skin lesion	0.555	0.529	7.18617	6.58037
Transport of carbohydrate	0.656	0.37	5.87127	4.80072
Viral Infection	1.098	0.26	7.34858	10.863
Apoptosis	-0.898	0.343	4.29982	5.70753
Apoptosis of leukocytes	-1.315	0.107	6.48998	5.70429
Bleeding	-0.655	0.084	5.15196	7.91407
Blood clot	-0.9	1.489	4.59661	5.48331
Growth of blood vessel	-0.332	0.368	5.64836	4.58625
Metabolism of reactive oxygen species	-1.025	0.788	9.92109	9.92288
Necrosis	-0.498	1.228	8.64781	7.4205
Neovascularization	-0.447	0.048	5.7063	8.05373
Organismal death	-0.583	0.634	4.15682	6.39144
Production of reactive oxygen species	-0.909	0.477	6.42045	5.63248
Recruitment of granulocytes	-0.027	0.99	9.2611	6.66874
Recruitment of leukocytes	-0.279	0.402	11.5979	11.5475
Recruitment of myeloid cells	-0.366	0.926	9.15954	7.48949
Recruitment of neutrophils	-0.166	0.912	8.72132	6.2475
Recruitment of phagocytes	-0.719	0.736	8.44646	6.92593
Synthesis of reactive oxygen species	-0.589	1.234	8.36126	7.78189
Binding of macrophages	0	0.655	3.93482	4.58996
Damage of kidney	0	1.709	5.82946	7.77255
Degranulation of cells	0	1.929	13.6282	21.268
Injury of kidney	0	1.4	4.40839	5.57914
Peripheral vascular disease	0	2.609	6.48361	9.08787
Peroxidation of lipid	0	0.468	4.22371	4.61385
Skin tumor	0	0.914	6.65031	6.19926
Activation of blood platelets	0	2.2	0	5.06189
Adhesion of blood platelets	0	1.476	0	5.02953
Adhesion of epithelial cells	0	0.338	0	7.25679
Adhesion of monocytes	0	0.6	0	7.23605
Advanced malignant solid tumor	0	1.98	0	5.33851
Aggregation of blood cells	0	1.137	0	6.66925
Aggregation of blood platelets	0	1.172	0	4.64308
Aggregation of cells	0	0.72	0	9.01094
Anemia	0	0.492	0	6.73778
Attachment of leukocytes	0	1.131	0	5.87695
Binding of blood platelets	0	1.339	0	5.18978
Binding of hematopoietic cell lines	0	1.342	0	4.97557
Binding of lymphocytes	0	0.824	0	4.73364
Binding of monocytes	0	0.625	0	7.87267
Binding of neutrophils	0	2.2	0	8.32601
Binding of tumor cells	0	1	0	4.45985
Cell death of muscle cells	0	0.249	0	6.42386
Cell viability of leukocytes	0	1.425	0	6.18383
Cell viability of lymphatic system cells	0	1.46	0	5.12303
Cell viability of mononuclear leukocytes	0	1.387	0	5.28715
Cell viability of myeloid cells	0	1.168	0	5.13097
Cell-mediated response	0	0.825	0	6.10251
Cerebrovascular dysfunction	0	2.2	0	5.21812
Chemoattraction	0	0.714	0	4.38267
Complement activation	0	0.232	0	5.15041
Connective or soft tissue tumor	0	1	0	6.47907
Connective tissue tumor	0	2	0	5.32473
Damage of endothelial cells	0	1	0	5.58465
Damage of endothelial tissue	0	0.798	0	5.17001
Damage of epithelial tissue	0	0.558	0	5.31193
Edema	0	0.478	0	4.33876
Endocytosis	0	0.094	0	6.34958
Enteritis	0	2.442	0	7.05192
Fibrosis	0	1.695	0	6.50442
Formation of blood vessel	0	0.128	0	4.80862
Growth of organism	0	0.044	0	5.68216
Hepatobiliary system cancer	0	0.277	0	6.65383
Immune response of neutrophils	0	1.264	0	4.44256
Incidence of tumor	0	1.164	0	6.19478
Interaction of lymphocytes	0	0.471	0	5.47418
Interaction of mononuclear leukocytes	0	1.012	0	8.99715
Interaction of tumor cells	0	1.342	0	5.52338
Invasive tumor	0	0.741	0	8.1588
Liver cancer	0	0.277	0	7.0312
Liver lesion	0	0.385	0	6.44676
Malignant connective or soft tissue neoplasm	0	2	0	5.03747
Migration of sarcoma cell lines	0	0.808	0	5.25012
Neovascularization of eye	0	0.323	0	6.26931
Outgrowth of cells	0	0.194	0	5.43026
Permeability of blood vessel	0	0.509	0	4.87492
Permeability of vascular system	0	0.701	0	6.35715
Permeability of vasculature	0	0.742	0	5.02018
Proliferation of immune cells	0	0.1	0	7.64972
Quantity of leukocytes	0	0.148	0	9.02711
Quantity of myeloid cells	0	0.178	0	6.84081
Quantity of neutrophils	0	0.194	0	5.22883
Quantity of phagocytes	0	0.506	0	5.01737
Recruitment of cells	0	0.052	0	12.9483
Respiratory burst of phagocytes	0	1.188	0	4.3934
Response of mononuclear leukocytes	0	1.399	0	4.52143
Sarcoma	0	1.732	0	4.6331
Systemic inflammatory response syndrome and/or sepsis	0	0.555	0	7.92358
Thrombus	0	1.489	0	4.74053
Weight loss	0	2.132	0	5.1044
Abdominal cancer	0.956	-0.216	5.64359	6.55871
Activation of antigen presenting cells	0.662	-1.028	7.08823	7.40917
Activation of blood cells	0.817	-0.843	10.0241	12.9973
Activation of cells	1.095	-1.096	8.55948	12.3388
Activation of leukocytes	0.732	-1.486	9.8568	11.3218
Activation of macrophages	0.859	-0.557	6.18243	6.8573
Activation of myeloid cells	1.595	-0.852	7.67074	9.76585
Activation of neutrophils	0.764	-0.9	6.00221	6.40541
Activation of phagocytes	1.397	-0.643	8.28389	9.25011
Cell movement of tumor cell lines	0.431	-0.663	4.86841	6.39964
Cell survival	0.679	-0.685	5.58725	7.43604
Cell viability	0.797	-0.47	5.35296	7.34777
Digestive system cancer	1.109	-0.243	6.27803	5.77547
Endocytosis by eukaryotic cells	0.595	-0.037	6.34509	6.55114
Extracranial solid tumor	0.676	-0.546	6.06622	7.63194
Immune response of leukocytes	0.665	-0.208	8.0327	11.2931
Intraabdominal organ tumor	0.308	-1.09	5.75444	6.03042
Metabolism of carbohydrate	0.063	-0.264	8.04533	5.18295
Migration of tumor cell lines	0.173	-0.806	4.46858	6.34817
Phagocytosis of cells	1.121	-0.015	7.62861	9.70986
Phagocytosis of phagocytes	0.341	-0.04	6.51478	9.9094
Quantity of carbohydrate	0.726	-0.077	7.8647	4.50437
Quantity of cells	0.719	-2.033	6.75236	14.3353
Survival of organism	0.464	-0.444	3.89958	8.22799
Transport of molecule	0.046	-0.415	5.86009	5.32685
Abdominal carcinoma	0.762	0	5.61583	5.57197
Amyloidosis	0.396	0	12.1358	14.8337
Binding of gonadal cell lines	1.49	0	4.12068	4.82197
Progressive neurological disorder	1.067	0	12.5155	13.5299
Apoptosis of endothelial cells	0.928	0	5.08201	0
Apoptosis of neuroblastoma cell lines	0.465	0	4.24982	0
Binding of cell surface	1.165	0	4.24358	0
Binding of polysaccharide	1.181	0	5.26091	0
Binding of tumor cell lines	0.06	0	4.27213	0
Cell cycle progression	0.264	0	3.97396	0
Cell death of neuroblastoma cell lines	0.508	0	7.36729	0
Cell movement of cancer cells	0.128	0	4.96462	0
Cell movement of dendritic cells	1.98	0	5.55686	0
Cell movement of eosinophils	0.849	0	4.33035	0
Cell movement of fibroblasts	0.034	0	5.16403	0
Cell proliferation of breast cancer cell lines	1.639	0	4.17689	0
Cellular infiltration by inflammatory leukocytes	1.154	0	3.98833	0
Cellular infiltration by macrophages	1.094	0	4.93494	0
Cellular infiltration by mononuclear leukocytes	0.391	0	3.92398	0
Chemoattraction of leukocytes	1.091	0	4.76674	0
Concentration of corticosterone	0.728	0	4.27629	0
Cytolysis	1.172	0	4.12115	0
Development of body trunk	2.219	0	4.49777	0
Engulfment of leukocytes	0.719	0	6.98761	0
Function of muscle	0.447	0	5.18126	0
Generation of reactive oxygen species	0.719	0	4.18363	0
Growth of lesion	0.508	0	4.70954	0
Growth of tumor	0.508	0	4.092	0
Invasion of tissue	0.863	0	5.45007	0
Metabolism of polysaccharide	0.896	0	6.01742	0
Metabolism of triacylglycerol	0.783	0	5.48201	0
Migration of dendritic cells	1.725	0	5.54731	0
Mitosis	0.537	0	5.4003	0
Occlusion of blood vessel	0.799	0	10.4567	0
Oxidative stress	0.011	0	5.05223	0
Proliferation of myeloid cells	0.575	0	6.13528	0
Quantity of insulin in blood	1.664	0	4.26262	0
Sprouting	0.576	0	4.24207	0
Synthesis of carbohydrate	0.788	0	4.04016	0
Synthesis of polysaccharide	1.195	0	4.80495	0
Uptake of cells	1.4	0	6.15921	0
Vaso-occlusion	0.799	0	10.3771	0
Accumulation of leukocytes	-0.497	-0.317	4.11431	5.76789
Accumulation of myeloid cells	-0.213	-0.114	4.29101	4.43257
Activation of mononuclear leukocytes	-0.315	-0.87	5.94275	6.66258
Apoptosis of myeloid cells	-1.055	-0.44	8.15808	5.76042
Apoptosis of phagocytes	-1.076	-0.475	8.37929	5.95141
Binding of connective tissue cells	-0.044	-0.182	4.44895	4.61347
Binding of fibroblasts	-0.075	-0.404	5.44503	4.74944
Cell death of myeloid cells	-0.715	-0.127	8.4945	6.00089
Cell death of phagocytes	-0.743	-0.168	8.79494	6.26205
Cell movement	-0.193	-0.582	11.8867	11.1611
Cell movement of connective tissue cells	-0.16	-0.395	6.57129	5.35854
Cell movement of embryonic cells	-1.96	-2.192	4.23672	4.6293
Cell movement of endothelial cells	-1.284	-1.232	7.32915	10.2912
Cell movement of lymphocytes	-0.626	-1.31	4.25706	4.55257
Cell movement of monocytes	-0.557	-1.808	5.46173	6.58807
Cell movement of mononuclear leukocytes	-0.919	-1.653	5.19962	5.99162
Cell movement of stem cells	-1.152	-1.152	4.01519	4.36634
Cell proliferation of fibroblasts	-0.522	-0.042	4.12002	8.0994
Cellular homeostasis	-0.675	-0.154	6.3852	7.44169
Concentration of lipid	-1.139	-0.479	9.1473	6.52027
Concentration of triacylglycerol	-1.3	-0.721	9.94078	5.34029
Development of epithelial tissue	-0.612	-0.786	6.57123	4.9144
Endothelial cell development	-0.672	-0.572	6.59219	5.15032
Fatty acid metabolism	-1.052	-2.177	4.10205	5.29276
Glucose metabolism disorder	-0.799	-0.637	14.5241	14.3433
Growth of connective tissue	-0.117	-0.909	5.38141	8.77997
Growth of vessel	-0.66	-0.263	5.90326	5.59605
Homing of cells	-0.175	-0.583	9.70471	9.03878
Immune response of macrophages	-0.555	-1	5.31414	5.3605
Infection of mammalia	-0.647	-0.199	5.61473	4.44286
Insulin resistance	-2.129	-2.133	7.95965	7.23487
Metabolism of protein	-1.196	-0.401	10.4143	11.5108
Migration of cells	-0.149	-0.261	11.7076	11.4087
Migration of endothelial cells	-0.878	-0.921	6.78464	8.93511
Migration of vascular cells	-0.78	-1.7	4.1766	4.94903
Migration of vascular smooth muscle cells	-0.785	-1.524	5.5975	4.77343
Necrosis of epithelial tissue	-0.386	-0.624	4.85509	5.33774
Phagocytosis of antigen presenting cells	-0.905	-1.577	4.60802	5.84474
Proliferation of connective tissue cells	-0.358	-0.94	5.04667	7.04475
Proliferation of endothelial cells	-0.886	-1	6.17403	4.86452
Proliferation of lung cell lines	-0.391	-1.231	5.23904	4.54669
Proliferation of lymphatic system cells	-0.167	-0.3	3.95936	7.58814
Proliferation of vascular cells	-0.794	-0.612	8.53975	5.11192
Quantity of protein in blood	-0.183	-0.406	8.25312	4.84485
Quantity of protein lipid complex in blood	-0.085	-0.241	8.08303	4.48354
Resorption of bone	-0.084	-0.493	5.55686	5.63308
Stimulation of cells	-0.923	-1.414	8.23048	6.59553
Stimulation of leukocytes	-0.137	-0.578	5.29216	6.37112
Stimulation of myeloid cells	-0.447	-0.928	5.42107	6.04293
Synthesis of nitric oxide	-0.083	-1.085	4.22894	6.44159
Vasculogenesis	-0.018	-0.081	10.6391	11.7393
Breast or colorectal cancer	0	-1.131	8.11505	7.82915
Diabetes mellitus	0	-0.152	12.2457	13.7696
Inflammation of respiratory system component	0	-0.415	5.60279	8.6758
Malignant genitourinary solid tumor	0	-0.152	9.85838	10.0704
Movement Disorders	0	-0.364	11.7334	8.98099
Vascularization	0	-0.633	5.60959	8.53586
Wound	0	-0.469	4.61333	4.57689
Accumulation of cells	0	-0.044	0	5.62976
Activation of granulocytes	0	-1.285	0	9.51508
Activation of lymphocytes	0	-0.9	0	4.64736
Adhesion of kidney cells	0	-0.298	0	4.61196
Airway hyperresponsiveness	0	-0.666	0	4.61385
Apoptosis of blood cells	0	-0.155	0	6.01088
Apoptosis of muscle cells	0	-0.025	0	6.7566
Attachment of cells	0	-0.364	0	6.55164
Cell death of cardiomyocytes	0	-0.271	0	4.84159
Cell movement of dermal cells	0	-0.956	0	6.0566
Cell movement of embryonic cell lines	0	-1.188	0	4.56699
Cell movement of epithelial cells	0	-0.563	0	6.91775
Cell movement of leukemia cell lines	0	-1.767	0	4.92544
Cell movement of leukocyte cell lines	0	-0.911	0	7.95834
Cell proliferation of T lymphocytes	0	-0.567	0	5.09701
Chemotaxis	0	-0.355	0	8.56844
Concentration of acylglycerol	0	-1.054	0	5.7959
Detachment of cells	0	-0.156	0	5.62522
Development of head	0	-0.218	0	5.32878
Formation of vessel	0	-0.239	0	5.47418
Growth of bacteria	0	-0.306	0	4.4363
Immune response of antigen presenting cells	0	-1.482	0	6.8109
Inflammation of lung	0	-0.896	0	6.41503
Invasion of tumor cell lines	0	-0.172	0	4.79753
Leukopoiesis	0	-0.798	0	4.73615
Liver tumor	0	-0.186	0	5.36477
Lymphocyte migration	0	-1.368	0	4.32
Metabolism of acylglycerol	0	-0.492	0	4.72136
Microtubule dynamics	0	-0.587	0	4.52182
Migration of dermal cells	0	-0.64	0	5.35432
Migration of epithelial cells	0	-0.239	0	6.55164
Migration of keratinocytes	0	-1.109	0	4.38267
Migration of leukocyte cell lines	0	-0.525	0	7.01339
Migration of mononuclear leukocytes	0	-1.611	0	4.77387
Migration of muscle cells	0	-1.18	0	4.49886
Modification of reactive oxygen species	0	-0.75	0	5.87695
Neovascularization of organ	0	-0.022	0	7.23359
Proliferation of fibroblast cell lines	0	-0.261	0	5.64102
Proliferation of lymphocytes	0	-0.424	0	6.68973
Proliferation of mononuclear leukocytes	0	-0.278	0	7.31485
Quantity of blood cells	0	-0.078	0	8.74275
Quantity of eosinophils	0	-0.314	0	5.76607
Quantity of granulocytes	0	-0.199	0	7.48889
Quantity of lymphatic system cells	0	-0.016	0	6.24598
Quantity of lymphocytes	0	-0.535	0	5.36187
Sensory system development	0	-1	0	4.75883
Transendothelial migration of neutrophils	0	-0.372	0	5.9935
Vascularization of absolute anatomical region	0	-0.42	0	7.67186
Accumulation of phagocytes	-0.119	0	4.79119	5.00643
Hypertension	-0.225	0	5.0354	4.70183
Modification of hydrogen peroxide	-0.805	0	7.01266	4.52706
Accumulation of macrophages	-0.13	0	3.90012	0
Apoptosis of kidney cell lines	-0.394	0	5.74759	0
Cardiac lesion	-0.388	0	4.48268	0
Catabolism of protein	-1.387	0	4.33088	0
Cell death of kidney cells	-0.308	0	5.8525	0
Cell death of tumor cell lines	-0.506	0	4.66004	0
Cell movement of smooth muscle cells	-0.675	0	6.59405	0
Cell movement of T lymphocytes	-0.377	0	4.2262	0
Cell proliferation of tumor cell lines	-0.353	0	3.98545	0
Cell proliferation of vascular endothelial cells	-0.65	0	4.08231	0
Chemotaxis of connective tissue cells	-0.254	0	4.76674	0
Chemotaxis of lymphocytes	-0.651	0	4.05036	0
Chemotaxis of mononuclear leukocytes	-1.027	0	5.25953	0
Concentration of cholesterol	-0.932	0	5.21573	0
Efflux of cholesterol	-0.649	0	3.93561	0
Esterification of cholesterol	-1.387	0	5.31996	0
Formation of reactive oxygen species	-0.447	0	4.31669	0
Growth of epithelial tissue	-0.809	0	5.00012	0
Hepatic steatosis	-1.06	0	4.20563	0
Ion homeostasis of cells	-0.61	0	4.26047	0
Metabolism of cholesterol	-0.684	0	6.55807	0
Metabolism of terpenoid	-1.104	0	5.11346	0
Migration of smooth muscle cells	-0.972	0	5.7063	0
Migration of tumor cells	-0.137	0	4.85061	0
Necrosis of prostate cancer cell lines	-0.185	0	3.93203	0
Oxidation of protein	-1.067	0	5.44786	0
Proliferation of vascular smooth muscle cells	-0.768	0	5.50886	0
Quantity of filaments	-0.766	0	5.25223	0
Quantity of hdl cholesterol in blood	-0.738	0	5.84305	0
Quantity of ldl cholesterol in blood	-0.047	0	6.37513	0
Quantity of neurons	-2.252	0	4.18778	0
Quantity of steroid	-0.679	0	5.9372	0
Steroid metabolism	-1.104	0	4.88963	0
Stimulation of phagocytes	-1	0	4.37665	0
Synthesis of DNA	-0.523	0	4.32808	0
Synthesis of protein	-0.64	0	4.08915	0
Transmigration of cells	-1.032	0	5.19547	0
Transport of lipid	-0.493	0	5.05123	0
Transport of steroid	-0.772	0	4.29101	0
Uptake of D-glucose	-0.438	0	4.32856	0
Uptake of monosaccharide	-0.121	0	4.49994	0
Abnormal function of immune system	0	0	5.15385	4.46294
Abnormal metabolism	0	0	7.43198	5.02469
Abnormal morphology of abdomen	0	0	4.0393	4.75177
Abnormal morphology of body cavity	0	0	5.7333	6.0629
Acne	0	0	6.3699	9.62771
Acute phase reaction	0	0	6.80255	6.23097
Adenocarcinoma	0	0	3.9449	4.98248
Alzheimer disease	0	0	8.68985	11.6389
Anogenital cancer	0	0	7.33134	9.02665
Aortic aneurysm	0	0	3.91737	4.5682
Aortic valve disease	0	0	4.626	5.09259
Apoptosis of neutrophils	0	0	5.35087	4.65672
Asthma	0	0	3.98146	6.50033
Atherosclerotic lesion	0	0	7.82455	7.68527
Attachment of virus	0	0	4.7302	4.30607
Autosomal dominant systemic amyloidosis	0	0	5.17545	4.89091
B cell cancer	0	0	4.75527	4.90504
Benign pelvic disease	0	0	4.94256	8.90469
Benign solid tumor	0	0	4.70867	7.38668
Benign thyroid nodule	0	0	5.49277	4.92814
Breast cancer	0	0	8.87678	7.84487
Breast or gynecological cancer	0	0	6.87145	8.41752
Breast or ovarian cancer	0	0	8.33174	7.94313
Breast or pancreatic cancer	0	0	7.2384	6.46766
Cancer of secretory structure	0	0	3.91179	6.99253
Chemoattraction of fibroblasts	0	0	4.00228	6.04605
Chronic fatigue syndrome	0	0	5.99506	8.25023
Chronic inflammatory disorder	0	0	10.7371	10.3438
Classical complement pathway	0	0	5.59503	4.89728
Cutaneous melanoma	0	0	5.46705	5.43918
Degranulation of blood platelets	0	0	7.22962	19.5373
Degranulation of myeloid cells	0	0	12.0366	12.5892
Degranulation of neutrophils	0	0	12.7641	13.7196
Degranulation of phagocytes	0	0	12.1513	12.7218
Delay in apoptosis of neutrophils	0	0	7.53153	6.95786
Dementia	0	0	10.823	12.5233
Depressive disorder	0	0	5.87749	4.69317
Diabetic complication	0	0	6.52842	5.74401
Disorder of basal ganglia	0	0	11.5995	5.75058
Disorder of coronary artery	0	0	4.65332	6.15525
Disorder of lipid metabolism	0	0	5.7847	4.60466
Extraintestinal functional disorder	0	0	5.349	7.31247
Familial cardiovascular disease	0	0	5.43306	6.28312
Familial encephalopathy	0	0	8.22346	5.79887
Female genital neoplasm	0	0	4.7899	6.68355
Female genital tract cancer	0	0	4.56316	6.07547
Function of immune system	0	0	5.26687	5.5545
Genital tract cancer	0	0	4.4509	7.25954
Genital tumor	0	0	4.73685	7.50248
Genitourinary carcinoma	0	0	5.44434	6.15342
Hematologic cancer	0	0	7.82472	4.9989
Hepatocellular carcinoma	0	0	4.6284	5.27868
Homing of endothelial progenitor cells	0	0	5.17545	4.89091
Huntington Disease	0	0	9.49503	4.32336
Hypertrophy	0	0	5.26176	6.06917
Hypertrophy of heart	0	0	4.87499	4.4932
Infection by SARS coronavirus	0	0	8.56047	8.85862
Inflammation of airway	0	0	4.01011	6.10948
Lung carcinoma	0	0	7.81677	6.36312
Lung injury	0	0	4.59661	7.48307
Lymphohematopoietic cancer	0	0	8.41551	5.39357
Lymphoreticular neoplasm	0	0	6.04023	6.08272
Malignant solid organ tumor	0	0	5.36447	5.57964
Mature B cell malignant tumor	0	0	4.79212	6.29545
Mature B-cell neoplasm	0	0	5.44774	5.34506
Mature lymphocytic neoplasm	0	0	5.0047	6.28388
Melanoma	0	0	5.01312	5.8929
Metabolic syndrome X	0	0	7.24766	6.13672
Metabolism of cellular protein	0	0	13.7018	17.3137
Metabolism of phosphatidylcholine	0	0	5.3974	4.70253
Mood Disorders	0	0	5.17523	5.41663
Morphology of body cavity	0	0	6.02328	5.50443
Morphology of cardiovascular system	0	0	6.64814	5.17064
Morphology of lesion	0	0	8.81031	11.5667
Myeloid or lymphoid neoplasm	0	0	7.7275	4.91172
Neoplasia of blood cells	0	0	7.93185	5.09524
Neuromuscular disease	0	0	10.9554	7.23172
Non-traumatic arthropathy	0	0	12.8617	13.8702
Opsonization	0	0	8.58435	7.86455
Osteoarthritis	0	0	4.47474	5.32812
Pelvic cancer	0	0	6.29906	6.71712
Pelvic carcinoma	0	0	4.37382	4.41674
Pelvic tumor	0	0	6.69031	6.97568
Peripheral arterial disease	0	0	5.7577	5.63547
Plasma cell neoplasm	0	0	5.21677	5.07139
Progressive encephalopathy	0	0	13.1541	14.5727
Progressive motor neuropathy	0	0	7.01354	5.79495
Psoriasis	0	0	7.75967	9.23576
Removal of reactive oxygen species	0	0	8.93675	6.23097
Rheumatoid arthritis	0	0	11.3678	11.9896
Severe COVID-19	0	0	11.1159	12.1168
Severe psychological disorder	0	0	6.26079	5.17998
Size of atherosclerotic lesion	0	0	9.57691	8.42738
Size of infarct	0	0	5.40397	7.61901
Size of lesion	0	0	8.29236	11.2424
Sjögren syndrome	0	0	7.29741	5.09259
Systemic autoimmune syndrome	0	0	14.0655	15.4357
Systemic inflammatory response syndrome	0	0	3.98332	5.1195
Tumorigenesis of reproductive tract	0	0	4.36322	6.25847
Urinary tract cancer	0	0	5.14257	4.73304
Valvulopathy	0	0	4.42857	5.60598
Vascular lesion	0	0	7.84749	9.31941
Visceromegaly	0	0	4.71123	4.96413
Abdominal adenocarcinoma	0	0	0	4.49016
Abnormal morphology of blood platelets	0	0	0	4.89867
Abnormal morphology of eye	0	0	0	5.02115
Acute lung injury	0	0	0	4.91219
Acute respiratory distress syndrome	0	0	0	4.80676
Adhesion of bone cancer cell lines	0	0	0	4.89867
Adhesion of eosinophils	0	0	0	5.27909
Adhesion of epithelial cell lines	0	0	0	4.49413
Alternative complement pathway	0	0	0	5.27244
Attachment of myeloid cells	0	0	0	4.89867
Attachment of phagocytes	0	0	0	4.69929
Binding of endothelial cell lines	0	0	0	4.82197
Bleeding of skin	0	0	0	5.11333
Cell movement of rhabdomyosarcoma cell lines	0	0	0	4.37552
Corneal neovascularization	0	0	0	5.02105
Coronary artery disease	0	0	0	5.76042
Cytokine and chemokine mediated signaling pathway	0	0	0	5.1459
Delay in apoptosis	0	0	0	5.78431
Delay in cell death	0	0	0	6.69445
Delay in cell death of leukocytes	0	0	0	7.56343
Deposition of glycosaminoglycan	0	0	0	5.01147
Development of benign tumor	0	0	0	4.50915
Development of genital tumor	0	0	0	4.8687
Development of sarcoma	0	0	0	4.5342
Diabetic retinopathy	0	0	0	4.75671
Differentiation of oligodendrocyte precursor cells	0	0	0	4.3934
Embryonal tumor	0	0	0	5.18482
Endocrine carcinoma	0	0	0	5.78247
Endocrine gland tumor	0	0	0	6.46306
Endometriosis	0	0	0	4.60069
Familial vascular disease	0	0	0	5.18037
Fibrosarcoma	0	0	0	5.05707
Fibrosis of liver	0	0	0	5.38856
Follicular thyroid tumor	0	0	0	5.87756
Function of blood cells	0	0	0	5.38189
Genitourinary adenocarcinoma	0	0	0	4.99047
Glioblastoma	0	0	0	5.52714
Graft-vs-host disease	0	0	0	5.85946
Head and neck adenocarcinoma	0	0	0	7.41141
Head and neck cancer	0	0	0	5.07228
Head and neck carcinoma	0	0	0	5.4312
Head and neck tumor	0	0	0	4.99264
Hemoglobinopathy	0	0	0	5.69365
High grade salivary duct carcinoma	0	0	0	5.58465
Injury of kidney cells	0	0	0	4.52706
Ischemia of heart	0	0	0	5.3605
Leiomyoma	0	0	0	4.91362
Localization of neutrophils	0	0	0	4.41481
Low grade acinar-cell carcinoma	0	0	0	6.04468
Lymphoma	0	0	0	5.0881
Male genital neoplasm	0	0	0	4.9582
Malignant neoplasm of male genital organ	0	0	0	4.67954
Migration of B-lymphocyte derived cell lines	0	0	0	4.61025
Migration of prostate cell lines	0	0	0	5.27244
Mitogenesis of bone cancer cell lines	0	0	0	5.80415
Mitogenesis of sarcoma cell lines	0	0	0	5.60117
Modification of phosphatidylcholine	0	0	0	5.80415
Muscle tumor	0	0	0	4.67851
Non-Hodgkin lymphoma	0	0	0	5.36126
Nonpituitary endocrine tumor	0	0	0	6.86233
Organization of extracellular matrix	0	0	0	6.08964
Papillary thyroid carcinoma	0	0	0	5.96419
Pneumonia	0	0	0	5.89774
Primary lung adenocarcinoma	0	0	0	5.27244
Proliferation of E. coli	0	0	0	4.79792
Prostatic intraepithelial tumor	0	0	0	4.98116
Proximal tubular toxicity	0	0	0	4.63421
Quantity of bronchoalveolar lavage cells	0	0	0	4.89091
Sclerotic lesion	0	0	0	8.27405
Selection of endothelial cells	0	0	0	4.89091
Severe acute respiratory syndrome	0	0	0	4.80862
Severe inflammatory disorder	0	0	0	5.05787
Severe pulmonary disease	0	0	0	6.49957
Sickle cell anemia	0	0	0	5.31207
Skin cancer	0	0	0	5.32835
Smooth muscle tumor	0	0	0	7.11678
Stroke	0	0	0	4.31041
Thrombocytopenic purpura	0	0	0	4.45985
Thyroid carcinoma	0	0	0	5.68214
Thyroid gland tumor	0	0	0	6.59858
Uterine cancer	0	0	0	4.72928
Uterine carcinoma	0	0	0	4.59759
Uterine leiomyoma	0	0	0	4.43146
Uterine tumor	0	0	0	5.27566
Vasculitis	0	0	0	5.50851
Viral respiratory infection	0	0	0	5.6195
X-linked hereditary disease	0	0	0	5.90699
Abnormal morphology of cardiovascular system	0	0	5.07608	0
Abnormal morphology of digestive system	0	0	4.20244	0
Abnormal respiration	0	0	4.76674	0
Abnormality of heart ventricle	0	0	4.46487	0
Abnormality of left ventricle	0	0	5.18091	0
Acute coronary syndrome	0	0	5.6181	0
Advanced stage peripheral arterial disease	0	0	4.14747	0
Amyloidosis of vasculature	0	0	4.39876	0
Arthrogryposis, renal dysfunction, cholestasis	0	0	4.00228	0
Atherogenesis	0	0	6.34665	0
Autosomal dominant amyloidosis	0	0	7.2524	0
B-cell neoplasm	0	0	5.30147	0
Binding of hepatoma cell lines	0	0	3.94634	0
Binding of mammary tumor cells	0	0	4.39876	0
Bone marrow neoplasm	0	0	4.10643	0
Breast or ovarian carcinoma	0	0	4.47703	0
Calcification of aortic valve	0	0	4.06074	0
Calcinosis	0	0	6.21164	0
Catabolism of hydrogen peroxide	0	0	6.29394	0
Cell death of antigen presenting cells	0	0	4.26262	0
Cell death of thymoma cell lines	0	0	4.60121	0
Chemotaxis of antigen presenting cells	0	0	4.65243	0
Chemotaxis of macrophages	0	0	4.51732	0
Chemotaxis of natural killer cells	0	0	3.91042	0
Chronic obstructive pulmonary disease	0	0	4.15264	0
Colonization	0	0	4.06261	0
Colorectal cancer	0	0	5.00565	0
Conversion of hydrogen peroxide	0	0	6.77497	0
Cystic Fibrosis	0	0	4.20156	0
Damage of endothelial cell lines	0	0	4.17764	0
Delayed hypersensitive reaction	0	0	4.38597	0
Dengue hemorrhagic fever	0	0	5.53892	0
Detachment of embryonic cell lines	0	0	4.39876	0
Diabetic nephropathy	0	0	5.45527	0
Diastolic pressure	0	0	3.93482	0
Disaggregation of fibrils	0	0	4.39876	0
Dyslipidemia	0	0	5.42692	0
Early onset hypertension	0	0	4.33106	0
Early-onset cardiovascular disorder	0	0	5.15385	0
Enlargement of heart	0	0	4.66391	0
Familial amyloidosis	0	0	6.05916	0
Familial amyloidotic polyneuropathy	0	0	5.43822	0
Familial cardiac amyloidosis	0	0	4.17764	0
Familial hypercholesterolemia	0	0	5.31996	0
Familial tauopathy	0	0	4.76674	0
Finnish type amyloidosis	0	0	4.17764	0
Fluidity of cellular membrane	0	0	4.27823	0
Focal necrosis	0	0	4.48413	0
Fredrickson hyperlipoproteinemia	0	0	4.37699	0
Frontotemporal degeneration spectrum disorder	0	0	4.75952	0
Frontotemporal lobar degeneration or amyotrophic lateral sclerosis	0	0	4.03715	0
Function of bone cells	0	0	5.374	0
Function of connective tissue cells	0	0	6.04266	0
Function of myeloid cells	0	0	4.28151	0
Function of osteoclasts	0	0	4.65326	0
Function of phagocytes	0	0	4.46682	0
Gastrointestinal tract cancer	0	0	4.64124	0
Hereditary systemic amyloidosis	0	0	6.47475	0
Homeostasis of blood	0	0	4.20156	0
Homeostasis of divalent cations	0	0	4.2346	0
Homeostasis of lipid	0	0	4.00585	0
Hypercholesterolemia	0	0	6.44103	0
Hypertriglyceridemia	0	0	4.28673	0
Hypertrophy of lymph node	0	0	4.39876	0
Idiopathic dilated cardiomyopathy	0	0	4.06074	0
Incorporation of L-amino acid	0	0	5.22116	0
Left ventricular dysfunction	0	0	4.96368	0
Length of cells	0	0	4.14747	0
Lower respiratory tract disorder	0	0	5.27598	0
Lupus erythematosus	0	0	4.04805	0
Lymphocytic cancer	0	0	4.13161	0
Lymphocytic neoplasm	0	0	4.12282	0
Lymphoid cancer	0	0	4.58019	0
Malignant neoplasm of large intestine	0	0	4.22446	0
Mass of liver	0	0	3.90251	0
Mixed dyslipidemia	0	0	4.23162	0
Moderate cardiovascular disorder	0	0	4.02143	0
Morphology of antigen presenting cells	0	0	4.24982	0
Morphology of digestive system	0	0	4.55343	0
Morphology of heart	0	0	4.67532	0
Morphology of hippocampus	0	0	4.03857	0
Morphology of liver	0	0	4.40441	0
Morphology of myeloid cells	0	0	4.17962	0
Morphology of phagocytes	0	0	4.97753	0
Morphology of vasculature	0	0	3.96215	0
Myeloid neoplasm	0	0	4.60547	0
Neoplasia of leukocytes	0	0	4.30199	0
Neurological signs	0	0	9.42746	0
Nitration of deoxyguanosine	0	0	4.39876	0
Nitration of L-tyrosine	0	0	4.69906	0
Nodule	0	0	6.34665	0
Non-small cell lung carcinoma	0	0	3.92359	0
Opsonization of cells	0	0	6.02921	0
Ovarian cancer	0	0	4.78054	0
Oxidation of DNA	0	0	5.22116	0
Parkinson's disease	0	0	4.19067	0
Plaque	0	0	5.9033	0
Plasticity of synapse	0	0	4.11047	0
Primary disorder of muscle	0	0	4.43874	0
Progression of malignant tumor of stomach	0	0	4.00228	0
Progressive neuromuscular disease	0	0	5.01577	0
Quantity of 1-palmitoyl-2-glutaroyl-sn-glycero-3-phosphorylcholine	0	0	4.39876	0
Quantity of superoxide	0	0	4.47188	0
Removal of superoxide	0	0	5.56234	0
Respiration of mice	0	0	4.39994	0
Reverse cholesterol transport	0	0	6.36881	0
Schizophrenia	0	0	4.18778	0
Schizophrenia spectrum disorder	0	0	4.74929	0
Size of antigen presenting cells	0	0	4.95217	0
Size of cells	0	0	4.7935	0
Size of myeloid cells	0	0	4.48413	0
Size of phagocytes	0	0	4.7302	0
Sporadic neurological disorder	0	0	5.21665	0
Survival of erythroblasts	0	0	4.00228	0
Survival of peripheral blood monocytes	0	0	5.17545	0
Susceptibility to age related macular degeneration	0	0	4.00228	0
Systolic hypertension	0	0	4.37699	0
Tauopathy	0	0	10.1731	0
Transmission of lipid	0	0	6.22224	0
Weight gain	0	0	4.32431	0
Z-score represents the IPA regulation trends [Z-score > 0: up-regulation (red); Z-score < 0: down-regulation (blue)]. Colors indicate the estimate of base 10 log ratio of P-values that ranges from white (low) to orange (high) (–Log (P-value) > 1.3: high significance level).
