# Supplementary material for: Proteomic analyses of smear-positive/negative tuberculosis patients uncover differential antigen-presenting cell activation and lipid metabolism
Source: Front Cell Infect Microbiol. 2023 Oct 16;13:1240516. doi: 10.3389/fcimb.2023.1240516 (PMC10613889; doi:10.3389/fcimb.2023.1240516)
Supplement: Supplementary file 13 [file Table_9.xlsx]

## Sheet: Sheet0
Table S9. The DEPs enriched in antigen-presenting cell and acquired immune-related functions.
Accession	Gene	Description	FC(SNPT/Ctrl)	P-value(SNPT/Ctrl)	FC(SPPT/Ctrl)	P-value(SPPT/Ctrl)	FC(SPPT/SNPT)	P-value(SPPT/SNPT)	Group
P10645	CHGA	Chromogranin-A OS=Homo sapiens OX=9606 GN=CHGA PE=1 SV=7 - [CMGA_HUMAN]	1.64938	0.00262227	1.42826	0.0626525	0.865935	0.311231	SNPT
D6R9C5	SPP1	Osteopontin (Fragment) OS=Homo sapiens OX=9606 GN=SPP1 PE=1 SV=1 - [D6R9C5_HUMAN]	1.52912	0.00195599	1.6479	0.0851142	1.07768	0.706531	SNPT
P36222	CHI3L1	Chitinase-3-like protein 1 OS=Homo sapiens OX=9606 GN=CHI3L1 PE=1 SV=2 - [CH3L1_HUMAN]	1.44355	0.0128706	1.45016	0.0681346	1.00458	0.975117	SNPT
P02649	APOE	Apolipoprotein E OS=Homo sapiens OX=9606 GN=APOE PE=1 SV=1 - [APOE_HUMAN]	1.24429	0.0326223	1.2466	0.0910246	1.00186	0.986697	SNPT
B7ZL68	NRP2	Neuropilin OS=Homo sapiens OX=9606 GN=NRP2 PE=2 SV=1 - [B7ZL68_HUMAN]	1.20826	0.0265059	1.32007	0.0647755	1.09254	0.378756	SNPT
F5H8B0	F7	Coagulation factor VII OS=Homo sapiens OX=9606 GN=F7 PE=1 SV=2 - [F5H8B0_HUMAN]	0.825909	0.0224189	0.873213	0.0740105	1.05727	0.118541	SNPT
P05164	MPO	Myeloperoxidase OS=Homo sapiens OX=9606 GN=MPO PE=1 SV=1 - [PERM_HUMAN]	0.726503	0.00587343	0.763783	0.11826	1.05131	0.751195	SNPT
G8JLJ2	SOD2	Superoxide dismutase (Fragment) OS=Homo sapiens OX=9606 GN=SOD2 PE=1 SV=1 - [G8JLJ2_HUMAN]	1.21947	0.0492837	2.00546	0.0315481	1.64454	0.0667872	SPPT
A0A0G2JMR2	LILRA2	Leukocyte immunoglobulin-like receptor subfamily A member 2 (Fragment) OS=Homo sapiens OX=9606 GN=LILRA2 PE=1 SV=1 - [A0A0G2JMR2_HUMAN]	1.19776	0.351283	1.57429	0.0336029	1.31437	0.0754024	SPPT
P18065	IGFBP2	Insulin-like growth factor-binding protein 2 OS=Homo sapiens OX=9606 GN=IGFBP2 PE=1 SV=2 - [IBP2_HUMAN]	1.40032	0.00246405	1.46388	0.0147826	1.04539	0.612131	SPPT
A0A1B0GVP3	CTSD	Cathepsin D OS=Homo sapiens OX=9606 GN=CTSD PE=1 SV=1 - [A0A1B0GVP3_HUMAN]	1.13452	0.120926	1.30254	0.0080471	1.1481	0.108809	SPPT
P08637	FCGR3A/FCGR3B	Low affinity immunoglobulin gamma Fc region receptor III-A OS=Homo sapiens OX=9606 GN=FCGR3A PE=1 SV=2 - [FCG3A_HUMAN]	1.18985	0.0677259	1.2888	0.00494937	1.08316	0.301319	SPPT
Q5H9A7	TIMP1	Metalloproteinase inhibitor 1 OS=Homo sapiens OX=9606 GN=TIMP1 PE=1 SV=1 - [Q5H9A7_HUMAN]	1.15048	0.0235051	1.25554	0.0127561	1.09131	0.124927	SPPT
P05362	ICAM1	Intercellular adhesion molecule 1 OS=Homo sapiens OX=9606 GN=ICAM1 PE=1 SV=2 - [ICAM1_HUMAN]	1.14147	0.0185136	1.23962	0.0157226	1.08599	0.22782	SPPT
O75144	ICOSLG/LOC102723996	ICOS ligand OS=Homo sapiens OX=9606 GN=ICOSLG PE=1 SV=2 - [ICOSL_HUMAN]	0.83972	0.0170044	0.823822	0.0304586	0.981067	0.74966	SPPT
P36955	SERPINF1	Pigment epithelium-derived factor OS=Homo sapiens OX=9606 GN=SERPINF1 PE=1 SV=4 - [PEDF_HUMAN]	0.896844	0.0836238	0.819936	0.0487396	0.914246	0.219781	SPPT
P08697	SERPINF2	Alpha-2-antiplasmin OS=Homo sapiens OX=9606 GN=SERPINF2 PE=1 SV=3 - [A2AP_HUMAN]	0.931934	0.157517	0.819	0.00910537	0.878817	0.0345976	SPPT
O75882	ATRN	Attractin OS=Homo sapiens OX=9606 GN=ATRN PE=1 SV=2 - [ATRN_HUMAN]	0.908246	0.000748869	0.817685	1.59168e-05	0.90029	0.000261868	SPPT
P02790	HPX	Hemopexin OS=Homo sapiens OX=9606 GN=HPX PE=1 SV=2 - [HEMO_HUMAN]	0.923021	0.127118	0.807865	0.0356087	0.87524	0.0807745	SPPT
P55290	CDH13	Cadherin-13 OS=Homo sapiens OX=9606 GN=CDH13 PE=1 SV=1 - [CAD13_HUMAN]	0.864132	0.0815729	0.802233	0.0280651	0.928369	0.247543	SPPT
Q16610	ECM1	Extracellular matrix protein 1 OS=Homo sapiens OX=9606 GN=ECM1 PE=1 SV=2 - [ECM1_HUMAN]	0.835245	0.0647936	0.799841	0.0022537	0.957613	0.606543	SPPT
F5H2R5	ARHGDIB	Rho GDP-dissociation inhibitor 2 (Fragment) OS=Homo sapiens OX=9606 GN=ARHGDIB PE=1 SV=1 - [F5H2R5_HUMAN]	0.859035	0.251226	0.795217	0.0271367	0.925709	0.53845	SPPT
D6RGX8	LECT2	Leukocyte cell-derived chemotaxin-2 OS=Homo sapiens OX=9606 GN=LECT2 PE=1 SV=1 - [D6RGX8_HUMAN]	0.943788	0.407801	0.788301	0.0391354	0.835252	0.0255301	SPPT
B7Z6Y5	ENG	cDNA FLJ58696, highly similar to Endoglin OS=Homo sapiens OX=9606 PE=2 SV=1 - [B7Z6Y5_HUMAN]	0.849928	0.189741	0.77742	0.0341763	0.91469	0.37234	SPPT
E3UN46	IGF2	Insulin-like growth factor II transcript variant 3 isoform 1 (Fragment) OS=Homo sapiens OX=9606 GN=IGF2 PE=2 SV=1 - [E3UN46_HUMAN]	0.886756	0.0198801	0.757948	0.00169443	0.854743	0.0311796	SPPT
P03952	KLKB1	Plasma kallikrein OS=Homo sapiens OX=9606 GN=KLKB1 PE=1 SV=1 - [KLKB1_HUMAN]	0.889476	0.0366271	0.751497	0.000883145	0.844876	0.0113659	SPPT
A0A0U2N547	KIT	Mast/stem cell growth factor receptor OS=Homo sapiens OX=9606 GN=KIT PE=2 SV=1 - [A0A0U2N547_HUMAN]	0.89831	0.122141	0.751076	0.0309173	0.836099	0.09541	SPPT
A6XND0	IGFBP3	Insulin-like growth factor-binding protein 3 OS=Homo sapiens OX=9606 GN=IGFBP3 PE=1 SV=1 - [A6XND0_HUMAN]	0.803658	0.0153595	0.741558	0.00357118	0.922729	0.141513	SPPT
A0A024R462	FN1	Fibronectin 1, isoform CRA_n OS=Homo sapiens OX=9606 GN=FN1 PE=4 SV=1 - [A0A024R462_HUMAN]	0.713635	0.067144	0.740685	0.00243963	1.03791	0.823161	SPPT
P27169	PON1	Serum paraoxonase/arylesterase 1 OS=Homo sapiens OX=9606 GN=PON1 PE=1 SV=3 - [PON1_HUMAN]	0.802637	0.0459501	0.695706	0.0183923	0.866776	0.154775	SPPT
